# Supplementary material for: Metabolic features of treatment-refractory major depressive disorder with suicidal ideation
Source: Transl Psychiatry. 2023 Dec 15;13:393. doi: 10.1038/s41398-023-02696-9 (PMC10721812; doi:10.1038/s41398-023-02696-9)
Supplement: Supplementary file 2 — Supplementary Tables S1-S9 [file 41398_2023_2696_MOESM2_ESM.xlsx]

## Sheet: Table S1. Plasma raw data. M
Supplementary Table S1. Plasma metabolomics of males with treatment-resistant major depressive disorder and suicidal ideation. Raw data.
Sample ID	Group	BDI	SIQ	FGF21	GDF15	1-deoxysphinganine(m18:0)	1-deoxysphingosine(m18:1)	1-Methyladenine	1-Methyladenosine	1-Methylhistidine	1-Methylnicotinamide	1-Pyrroline-5-carboxylic acid	1,25-Dihydroxyvitamin D3	11-Dehydro-thromboxane B2	11-HETE	11,12-DiHETrE	11,12-Epoxyeicosatrienoic acid	12-HETE	13,14-Dihydro-15-keto PGF2a	13S-hydroxyoctadecadienoic acid	14,15-DHET	14,15-Epoxy-5,8,11-eicosatrienoic acid	15-HETE	2-Arachidonylglycerol	2-Deoxyguanosine 5-monophosphate	2-Deoxyinosine triphosphate	2-Hydroxy-3-methylbutyric acid	2-Hydroxyglutarate	2-Isopropylmalic acid	2-Keto-L-gluconate	2-Ketobutyric acid	2-Ketohexanoic acid	2-Methylcitric acid	2-Octenoylcarnitine	2-Picolinic acid	2-Pyrocatechuic acid	2,3-Diphosphoglyceric acid	20-Hydroxyeicosatetraenoic acid	24,25-Dihydrolanosterol	24,25-Epoxycholesterol	3-Aminoisobutyric acid	3-Hydroxy-cis-5-tetradecenoylcarnitine	3-Hydroxyanthranilic acid	3-Hydroxydodecanoylcarnitine	3-Hydroxyhexadecanoylcarnitine	3-Hydroxyhexadecenoylcarnitine	3-Hydroxyhexanoylcarnitine	3-Hydroxyisovaleryl Carnitine	3-Hydroxylinoleylcarnitine
M23CV_036	Control	n/a	n/a	99.81	459.84	N/A	N/A	N/A	19600000	115000000	2780000	312000	12200000	N/A	28600	55000	16000	495000	N/A	807000	75200	N/A	27800	14900	N/A	N/A	51500000	1880000	137000	490000	132000000	941000	206000	376000000	15700000	N/A	34700	300000	N/A	48200	639000	3230000	N/A	4180000	1010000	3670000	N/A	17500000	115000
M24JT_521	Control	n/a	n/a	288.66	277.79	N/A	N/A	N/A	20100000	140000000	1780000	219000	16400000	N/A	61500	64600	34900	278000	N/A	1120000	75900	N/A	43100	45900	N/A	N/A	98700000	1710000	120000	568000	130000000	347000	83800	253000000	15900000	N/A	27900	375000	N/A	48500	628000	2740000	N/A	3180000	923000	1520000	N/A	18700000	75000
M26JC_040	Control	n/a	n/a	28.61	394.4	N/A	N/A	N/A	19300000	113000000	2620000	282000	6700000	N/A	18700	26700	16400	194000	N/A	1160000	32500	N/A	35300	33200	N/A	N/A	63300000	1640000	112000	545000	133000000	268000	118000	152000000	13700000	N/A	36300	162000	N/A	28900	1040000	934000	N/A	696000	510000	1020000	N/A	19300000	54900
M27MG_556	Control	n/a	n/a	173.29	337.49	N/A	N/A	N/A	22500000	129000000	1560000	260000	7270000	N/A	19400	38200	10800	126000	N/A	3420000	56100	N/A	30600	21100	N/A	N/A	38300000	1760000	407000	889000	142000000	309000	122000	612000000	15100000	N/A	45400	166000	N/A	46800	1050000	1380000	N/A	1320000	560000	1290000	N/A	11200000	47700
M27RW_001	Control	n/a	n/a	28.61	431.31	N/A	N/A	N/A	18700000	169000000	1010000	223000	9650000	N/A	20000	76900	15100	48700	N/A	8730000	47400	N/A	20400	63100	N/A	N/A	58800000	1850000	184000	575000	135000000	630000	141000	239000000	16800000	N/A	44700	165000	N/A	45300	891000	3680000	N/A	2860000	1060000	2530000	N/A	20000000	59800
M30MM_503	Control	n/a	n/a	149.46	323.65	N/A	N/A	N/A	23100000	121000000	3020000	137000	7350000	N/A	25400	40700	13800	426000	N/A	1200000	53000	N/A	23000	13600	N/A	N/A	57600000	1590000	216000	522000	137000000	412000	130000	498000000	15800000	N/A	42000	326000	N/A	65700	963000	2030000	N/A	1980000	505000	711000	N/A	10500000	47400
M35AR_495	Control	n/a	n/a	158.67	234.59	N/A	N/A	N/A	27200000	185000000	2100000	286000	14700000	N/A	32700	36600	12100	712000	N/A	1140000	51800	N/A	31200	28900	N/A	N/A	32400000	1760000	495000	647000	139000000	432000	98200	307000000	17300000	N/A	43600	456000	N/A	34300	542000	2050000	N/A	2060000	856000	2200000	N/A	21800000	67000
M35JR_006	Control	n/a	n/a	159.9	454.12	N/A	N/A	N/A	20100000	143000000	1940000	263000	6060000	N/A	29900	27000	17400	103000	N/A	561000	23800	N/A	18400	11200	N/A	N/A	65400000	1930000	302000	546000	128000000	350000	171000	315000000	16700000	N/A	28100	122000	N/A	54300	713000	1380000	N/A	1650000	940000	1800000	N/A	21200000	68200
M36FR_500	Control	n/a	n/a	219.3	347.51	N/A	N/A	N/A	22600000	136000000	2200000	250000	7940000	N/A	35000	36200	19700	394000	N/A	1080000	48600	N/A	19900	110000	N/A	N/A	46500000	2480000	165000	551000	141000000	500000	156000	559000000	14200000	N/A	28100	366000	N/A	25100	562000	1910000	N/A	2340000	1190000	2640000	N/A	24800000	77700
M37AF_034	Control	n/a	n/a	96.23	497.08	N/A	N/A	N/A	23800000	160000000	2920000	246000	9010000	N/A	20700	21300	5200	30300	N/A	519000	18300	N/A	11000	29800	N/A	N/A	50400000	1760000	164000	748000	142000000	430000	129000	264000000	16200000	N/A	48700	109000	N/A	55000	717000	1330000	N/A	1200000	956000	1790000	N/A	23200000	56000
M38RM_572	Control	n/a	n/a	46.59	399.44	N/A	N/A	N/A	20000000	166000000	1830000	320000	5390000	N/A	47500	53100	43700	2060000	N/A	937000	39300	N/A	80400	12900	N/A	N/A	58000000	2150000	105000	630000	143000000	344000	103000	536000000	16400000	N/A	69900	986000	N/A	73800	1060000	4000000	N/A	6460000	1170000	3000000	N/A	21100000	55500
M39JL_506	Control	n/a	n/a	225.12	439.31	N/A	N/A	N/A	22600000	143000000	2020000	138000	14600000	N/A	45700	60800	19800	211000	N/A	1070000	56500	N/A	30300	43700	N/A	N/A	33200000	1480000	181000	547000	142000000	364000	102000	589000000	16600000	N/A	37000	256000	N/A	45100	797000	2170000	N/A	2730000	841000	1530000	N/A	19800000	98800
M39JS_542	Control	n/a	n/a	164.35	328.26	N/A	N/A	N/A	23600000	116000000	1750000	139000	6330000	N/A	17500	28600	4290	28000	N/A	597000	32400	N/A	11100	10500	N/A	N/A	36300000	1660000	194000	557000	139000000	371000	90400	298000000	15800000	N/A	42200	120000	N/A	28800	779000	1160000	N/A	1800000	568000	1810000	N/A	24200000	83800
M44TC_611	Control	n/a	n/a	44.55	608.35	N/A	N/A	N/A	16400000	107000000	1180000	582000	6910000	N/A	30900	35500	8670	49300	N/A	1560000	41000	N/A	24300	4500	N/A	N/A	79700000	1260000	186000	498000	141000000	405000	90800	196000000	14700000	N/A	45200	167000	N/A	37200	548000	3050000	N/A	3700000	994000	2730000	N/A	25200000	146000
M48JB_546	Control	n/a	n/a	88.41	728.76	N/A	N/A	N/A	17000000	114000000	646000	140000	8600000	N/A	10700	34700	10200	102000	N/A	2310000	24500	N/A	11600	18300	N/A	N/A	36100000	1670000	271000	716000	138000000	452000	128000	203000000	15600000	N/A	34600	193000	N/A	35100	522000	912000	N/A	862000	602000	1340000	N/A	7780000	67700
M51MD_548	Control	n/a	n/a	91.38	475.54	N/A	N/A	N/A	12000000	96900000	2380000	91800	9540000	N/A	17400	20000	6840	14400	N/A	1710000	21700	N/A	13400	111000	N/A	N/A	19400000	1260000	436000	415000	140000000	401000	151000	298000000	15700000	N/A	55200	107000	N/A	51900	760000	2410000	N/A	2240000	962000	1740000	N/A	10200000	70500
M52MK_499	Control	n/a	n/a	80.68	429.9	N/A	N/A	N/A	20000000	199000000	3720000	341000	9650000	N/A	29200	60200	14100	300000	N/A	3750000	69600	N/A	32600	132000	N/A	N/A	56100000	1660000	200000	888000	145000000	732000	157000	717000000	17400000	N/A	57600	333000	N/A	46000	1460000	2200000	N/A	3730000	676000	1720000	N/A	20800000	72300
M53JS_554	Control	n/a	n/a	136.92	408.01	N/A	N/A	N/A	13600000	120000000	933000	198000	7430000	N/A	30700	55900	21000	137000	N/A	836000	40000	N/A	34700	59200	N/A	N/A	56300000	1620000	189000	799000	144000000	428000	128000	150000000	14800000	N/A	46700	233000	N/A	57800	585000	2800000	N/A	2830000	1230000	1770000	N/A	10400000	60400
M53JV_523	Control	n/a	n/a	169.8	541.58	N/A	N/A	N/A	19300000	137000000	893000	279000	5920000	N/A	95000	26700	40900	93100	N/A	1200000	25500	N/A	35400	23300	N/A	N/A	21500000	1280000	201000	528000	133000000	427000	102000	168000000	14900000	N/A	53900	130000	N/A	58700	821000	1060000	N/A	1310000	715000	2160000	N/A	13100000	26400
M54PA_493	Control	n/a	n/a	102.44	549.25	N/A	N/A	N/A	26200000	91700000	5630000	148000	5340000	N/A	40700	54300	14700	383000	N/A	647000	41500	N/A	28000	34000	N/A	N/A	32700000	1980000	100000	605000	138000000	425000	161000	100000000	16000000	N/A	50300	305000	N/A	68800	872000	994000	N/A	1610000	563000	1200000	N/A	17700000	18700
M60DW_501	Control	n/a	n/a	29.3	637.68	N/A	N/A	N/A	20500000	208000000	1190000	271000	5590000	N/A	15800	19100	13700	850000	N/A	3130000	30400	N/A	33800	18300	N/A	N/A	88500000	1980000	184000	748000	133000000	566000	158000	330000000	15700000	N/A	35600	510000	N/A	71400	1010000	2640000	N/A	2270000	658000	1540000	N/A	25800000	34900
M61RR_505	Control	n/a	n/a	202.27	484.71	N/A	N/A	N/A	20300000	131000000	3440000	244000	13300000	N/A	18300	46700	8800	209000	N/A	713000	35900	N/A	27900	15200	N/A	N/A	38800000	1380000	209000	648000	135000000	522000	122000	354000000	14600000	N/A	30600	234000	N/A	22300	1270000	2410000	N/A	2670000	502000	1070000	N/A	21500000	61400
M66DB_510	Control	n/a	n/a	61.92	769.45	N/A	N/A	N/A	17500000	126000000	1860000	280000	5180000	N/A	26500	36000	13100	234000	N/A	4340000	53100	N/A	25000	12200	N/A	N/A	37000000	1780000	282000	704000	144000000	823000	171000	418000000	16100000	N/A	53300	222000	N/A	19000	1180000	3150000	N/A	3840000	642000	1340000	N/A	10700000	21300
M67DE_502	Control	n/a	n/a	148.76	574.03	N/A	N/A	N/A	19200000	190000000	2790000	208000	7520000	N/A	49300	39800	18800	1780000	N/A	636000	43300	N/A	56300	38400	N/A	N/A	36200000	2410000	146000	296000	142000000	517000	112000	263000000	15900000	N/A	33900	864000	N/A	22700	778000	2060000	N/A	2510000	1100000	1980000	N/A	12000000	39200
MC_319	Control	1	2	28.31	431.31	N/A	N/A	N/A	17300000	145000000	3970000	361000	8190000	N/A	18400	34300	10900	15700	N/A	8480000	45500	N/A	11000	94600	N/A	N/A	109000000	2370000	218000	689000	129000000	3740000	166000	246000000	16500000	N/A	41500	138000	N/A	46800	824000	2000000	N/A	2050000	471000	987000	N/A	17700000	546000
MC_325	Control	0	2	27.52	424.67	N/A	N/A	N/A	17000000	168000000	1920000	405000	7400000	N/A	12000	33100	7490	18300	N/A	1460000	34400	N/A	24900	90200	N/A	N/A	40000000	2080000	327000	703000	145000000	3400000	86500	467000000	15100000	N/A	51200	101000	N/A	59400	755000	2470000	N/A	3020000	894000	1760000	N/A	17000000	540000
MC_355	Control	0	0	124.29	383.07	N/A	N/A	N/A	22600000	164000000	3680000	384000	15600000	N/A	20500	21400	5570	13600	N/A	1330000	26500	N/A	18200	42200	N/A	N/A	73500000	1990000	181000	661000	140000000	480000	125000	345000000	15000000	N/A	32200	140000	N/A	42000	1390000	1440000	N/A	1590000	807000	1920000	N/A	13400000	45900
MC_356	Control	2	6	28.84	366.12	N/A	N/A	N/A	20900000	141000000	1960000	200000	11300000	N/A	18400	32200	11400	80300	N/A	4270000	39600	N/A	19900	29500	N/A	N/A	75800000	1530000	173000	620000	134000000	546000	142000	385000000	14500000	N/A	55600	147000	N/A	42300	594000	1820000	N/A	2060000	467000	1650000	N/A	15700000	50900
MC_370	Control	0	0	24.03	532.59	N/A	N/A	N/A	19600000	164000000	2110000	218000	5910000	N/A	30300	50700	15700	33900	N/A	739000	39900	N/A	23900	31200	N/A	N/A	48600000	1410000	100000	338000	132000000	376000	82100	561000000	14200000	N/A	33400	153000	N/A	35400	594000	1130000	N/A	1070000	757000	1300000	N/A	14500000	105000
MC_371	Control	3	2	28.2	504.06	N/A	N/A	N/A	23000000	158000000	2180000	232000	5790000	N/A	52200	52900	23000	61300	N/A	1800000	55100	N/A	33000	17700	N/A	N/A	59500000	1620000	138000	784000	133000000	362000	65000	802000000	15600000	N/A	53000	308000	N/A	22400	1390000	3080000	N/A	3340000	772000	1500000	N/A	14700000	48600
MC_372	Control	0	0	41.98	375.53	N/A	N/A	N/A	19000000	167000000	2800000	490000	6050000	N/A	48900	49100	25700	147000	N/A	695000	63600	N/A	21800	13000	N/A	N/A	62000000	1710000	340000	463000	148000000	401000	80100	228000000	16100000	N/A	42000	255000	N/A	15500	527000	1960000	N/A	2290000	780000	1450000	N/A	16900000	35400
MC_373	Control	0	9	23.62	263.35	N/A	N/A	N/A	17800000	103000000	1450000	132000	6250000	N/A	38200	41800	14800	55700	N/A	1910000	22500	N/A	20800	28500	N/A	N/A	46300000	1500000	139000	424000	139000000	352000	116000	124000000	15200000	N/A	55200	120000	N/A	56000	646000	2040000	N/A	2660000	566000	1720000	N/A	10800000	116000
MC_379	Control	0	0	31.96	334.2	N/A	N/A	N/A	21000000	139000000	1620000	182000	5990000	N/A	18600	36300	9310	27400	N/A	653000	29500	N/A	12900	27600	N/A	N/A	42500000	1600000	206000	346000	134000000	474000	159000	86200000	14500000	N/A	51300	117000	N/A	39000	724000	862000	N/A	916000	766000	2360000	N/A	10500000	80300
MC_381	Control	2	0	151.18	329.03	N/A	N/A	N/A	24800000	163000000	1640000	171000	5290000	N/A	32100	35700	13700	63200	N/A	966000	47600	N/A	23200	48500	N/A	N/A	58600000	1710000	386000	901000	143000000	730000	106000	479000000	14800000	N/A	39500	201000	N/A	40400	767000	2000000	N/A	2540000	648000	2400000	N/A	16000000	69200
MC_382	Control	0	4	30.28	432.26	N/A	N/A	N/A	21800000	175000000	3330000	228000	6400000	N/A	38600	18000	22800	74100	N/A	2280000	51700	N/A	16000	34800	N/A	N/A	39500000	1520000	134000	401000	138000000	295000	120000	73500000	16100000	N/A	33200	165000	N/A	35500	898000	1670000	N/A	2380000	781000	1670000	N/A	20100000	69900
MC_668_rep2	Control	7	3	52.63	323.59	N/A	N/A	N/A	15400000	104000000	2820000	159000	7890000	N/A	1970000	31600	845000	599000	N/A	1740000	33600	N/A	540000	63600	N/A	N/A	52400000	1840000	191000	531000	131000000	309000	195000	166000000	13100000	N/A	14900	7520000	N/A	33200	783000	1670000	N/A	1560000	975000	2070000	N/A	20300000	100000
MC_671_rep2	Control	5	2	131.98	273.44	N/A	N/A	N/A	16500000	74400000	1050000	365000	7160000	N/A	21800	24300	12500	62200	N/A	1040000	22400	N/A	20000	7760	N/A	N/A	65800000	1640000	227000	685000	96200000	459000	253000	336000000	15900000	N/A	20300	138000	N/A	24700	703000	2560000	N/A	2990000	691000	2290000	N/A	12000000	103000
MC_673	Control	5	5	156.76	398.66	N/A	N/A	N/A	21900000	179000000	2700000	309000	5110000	N/A	29200	48800	13800	136000	N/A	1560000	70200	N/A	30800	18600	N/A	N/A	53700000	1800000	158000	551000	138000000	401000	190000	559000000	16700000	N/A	21200	236000	N/A	37200	881000	4000000	N/A	4650000	964000	2120000	N/A	18600000	55000
MC_674	Control	6	8	156.55	312.15	N/A	N/A	N/A	16600000	155000000	2190000	265000	11200000	N/A	31200	34000	10500	230000	N/A	883000	30100	N/A	22400	32900	N/A	N/A	72600000	2140000	269000	432000	142000000	580000	105000	462000000	15000000	N/A	37100	272000	N/A	18100	620000	1480000	N/A	1650000	511000	1420000	N/A	20000000	47400
MC_678	Control	3	7	235.33	224.03	N/A	N/A	N/A	17700000	111000000	1140000	197000	5530000	N/A	23000	33300	13500	179000	N/A	984000	30100	N/A	24400	12200	N/A	N/A	49300000	1480000	106000	455000	150000000	315000	131000	450000000	16300000	N/A	31500	206000	N/A	41100	932000	1390000	N/A	1530000	650000	1150000	N/A	15500000	47100
S10_rep2	Control	n/a	n/a	N/A	N/A	N/A	N/A	N/A	14300000	65100000	2040000	259000	12800000	N/A	25100	62600	20400	27500	N/A	2440000	43200	N/A	21400	18700	N/A	N/A	131000000	1890000	195000	360000	99300000	424000	166000	307000000	15200000	N/A	31800	159000	N/A	30100	672000	1040000	N/A	1700000	531000	1360000	N/A	19500000	496000
S12	Control	n/a	n/a	N/A	N/A	N/A	N/A	N/A	19800000	170000000	3380000	250000	4950000	N/A	18600	26900	16500	53500	N/A	1030000	36500	N/A	20000	7010	N/A	N/A	43200000	1150000	130000	597000	143000000	386000	95800	232000000	15300000	N/A	50800	142000	N/A	27100	496000	2570000	N/A	3630000	590000	1660000	N/A	13300000	96000
S15	Control	n/a	n/a	N/A	N/A	N/A	N/A	N/A	19000000	192000000	2830000	262000	4360000	N/A	21400	32400	12800	42800	N/A	1210000	47700	N/A	18600	9340	N/A	N/A	61600000	1750000	159000	758000	149000000	948000	194000	491000000	15200000	N/A	36400	160000	N/A	26200	1020000	1610000	N/A	1840000	563000	2310000	N/A	25200000	60300
S33	Control	n/a	n/a	N/A	N/A	N/A	N/A	N/A	24100000	181000000	2490000	323000	4810000	N/A	26400	33200	11000	69600	N/A	732000	29200	N/A	29300	19100	N/A	N/A	75000000	1330000	197000	522000	141000000	340000	88000	421000000	15700000	N/A	51100	113000	N/A	36100	1220000	1110000	N/A	1720000	602000	1470000	N/A	23900000	131000
S39	Control	n/a	n/a	N/A	N/A	N/A	N/A	N/A	18200000	139000000	1360000	352000	5230000	N/A	30800	45800	10700	107000	N/A	1530000	39500	N/A	30700	14700	N/A	N/A	85800000	1320000	162000	526000	129000000	364000	108000	426000000	14600000	N/A	54300	171000	N/A	26000	1030000	2560000	N/A	3120000	679000	1490000	N/A	10900000	60100
S42	Control	n/a	n/a	N/A	N/A	N/A	N/A	N/A	18800000	121000000	797000	278000	5290000	N/A	30300	40000	11500	21300	N/A	963000	26400	N/A	19000	21400	N/A	N/A	49000000	1250000	129000	525000	129000000	304000	78600	410000000	13900000	N/A	42000	146000	N/A	17900	1240000	610000	N/A	678000	373000	1300000	N/A	15400000	67800
MD_307	MDD+SI	12	42	33.88	397.23	N/A	N/A	N/A	24200000	169000000	1100000	245000	3890000	N/A	13900	70100	6460	42700	N/A	3040000	86200	N/A	16500	42900	N/A	N/A	83100000	1810000	239000	628000	142000000	503000	86400	229000000	14900000	N/A	51600	99400	N/A	49400	655000	2240000	N/A	2540000	791000	1870000	N/A	12000000	35000
MD_329	MDD+SI	25	8	314.4	688.08	N/A	N/A	N/A	28300000	161000000	1380000	131000	7430000	N/A	93900	134000	38400	68800	N/A	1530000	202000	N/A	67700	134000	N/A	N/A	64200000	2250000	207000	644000	140000000	4010000	153000	535000000	17600000	N/A	51900	408000	N/A	65200	1590000	6740000	N/A	9340000	1530000	3810000	N/A	8240000	670000
MD_331	MDD+SI	20	20	44.3	371.77	N/A	N/A	N/A	26900000	157000000	5780000	325000	11600000	N/A	9560	35000	12500	36200	N/A	429000	45100	N/A	11500	18600	N/A	N/A	31700000	1750000	238000	609000	147000000	357000	129000	156000000	17100000	N/A	50300	140000	N/A	41700	730000	1100000	N/A	1340000	706000	1930000	N/A	10800000	45800
MD_339	MDD+SI	33	53	304.8	429.41	N/A	N/A	N/A	18300000	114000000	955000	253000	6940000	N/A	18800	51500	10000	57600	N/A	4880000	42700	N/A	15600	72400	N/A	N/A	61400000	1800000	173000	564000	132000000	3440000	130000	346000000	17000000	N/A	74100	205000	N/A	51600	374000	1010000	N/A	1030000	447000	1500000	N/A	15300000	600000
MD_340	MDD+SI	22	10	310.02	402.89	N/A	N/A	N/A	23300000	158000000	3780000	168000	7050000	N/A	25000	50500	6940	119000	N/A	1400000	54200	N/A	19800	45300	N/A	N/A	46200000	1880000	187000	771000	140000000	417000	185000	408000000	15400000	N/A	43900	155000	N/A	50100	467000	1300000	N/A	1100000	570000	1520000	N/A	11200000	44400
MD_343	MDD+SI	17	11	55.09	522.97	N/A	N/A	N/A	20100000	152000000	1520000	236000	8140000	N/A	14200	43600	8680	103000	N/A	892000	38700	N/A	16400	125000	N/A	N/A	38300000	1910000	313000	601000	134000000	381000	124000	304000000	14200000	N/A	64700	153000	N/A	59100	646000	1080000	N/A	1540000	883000	1650000	N/A	12300000	53600
MD_349	MDD+SI	39	55	107.36	419.93	N/A	N/A	N/A	23800000	112000000	3400000	231000	6910000	N/A	37900	21400	17700	405000	N/A	980000	43400	N/A	34700	36800	N/A	N/A	84300000	1900000	180000	568000	130000000	552000	87600	412000000	17000000	N/A	39000	330000	N/A	45600	712000	1250000	N/A	1510000	805000	1260000	N/A	13900000	41300
MD_352	MDD+SI	32	72	74.1	402.89	N/A	N/A	N/A	24000000	167000000	5110000	189000	6630000	N/A	11800	44100	10900	27200	N/A	740000	168000	N/A	24000	21600	N/A	N/A	48300000	1710000	291000	800000	151000000	481000	107000	291000000	16300000	N/A	50400	163000	N/A	56100	529000	621000	N/A	834000	823000	1130000	N/A	17600000	40600
MD_360	MDD+SI	33	23	558.01	643.05	N/A	N/A	N/A	26000000	142000000	1350000	423000	7250000	N/A	41400	89400	19200	139000	N/A	622000	92800	N/A	31700	124000	N/A	N/A	43300000	1920000	304000	456000	134000000	391000	111000	381000000	14600000	N/A	35200	251000	N/A	41200	770000	3180000	N/A	3840000	1580000	2130000	N/A	10100000	49600
MD_367	MDD+SI	23	6	40.31	322.03	N/A	N/A	N/A	20600000	152000000	2120000	416000	5900000	N/A	28700	54800	23400	45800	N/A	745000	58900	N/A	25900	42800	N/A	N/A	24200000	1390000	258000	409000	129000000	323000	110000	297000000	15400000	N/A	51300	124000	N/A	36000	528000	1630000	N/A	1790000	662000	1600000	N/A	17200000	117000
MD_386	MDD+SI	22	16	50.29	728.77	N/A	N/A	N/A	17600000	115000000	1250000	193000	6950000	N/A	27500	45600	16300	212000	N/A	529000	45700	N/A	22000	34100	N/A	N/A	37900000	1560000	152000	590000	136000000	568000	134000	159000000	15700000	N/A	32600	234000	N/A	25600	687000	691000	N/A	788000	702000	1570000	N/A	17100000	51600
MD_389	MDD+SI	49	34	264.59	324.42	N/A	N/A	N/A	21500000	130000000	1570000	303000	6060000	N/A	42200	48800	8050	263000	N/A	780000	48800	N/A	27200	39400	N/A	N/A	71900000	1470000	52800	564000	145000000	258000	138000	250000000	15800000	N/A	59600	273000	N/A	47300	403000	871000	N/A	898000	612000	1030000	N/A	9230000	38400
MD_390	MDD+SI	44	35	85.01	761.16	N/A	N/A	N/A	27000000	178000000	11000000	283000	7880000	N/A	28700	24700	19900	112000	N/A	984000	25500	N/A	24100	28100	N/A	N/A	48200000	1450000	207000	359000	138000000	324000	93400	382000000	16800000	N/A	42000	222000	N/A	35400	529000	825000	N/A	832000	607000	1380000	N/A	20500000	75400
MD_393	MDD+SI	42	53	146.83	667.83	N/A	N/A	N/A	24400000	156000000	2410000	193000	55600000	N/A	19800	28400	9170	16600	N/A	894000	51900	N/A	15100	38300	N/A	N/A	33900000	1810000	162000	524000	133000000	595000	117000	419000000	16500000	N/A	44200	115000	N/A	19200	1060000	699000	N/A	861000	498000	1080000	N/A	9490000	80700
MD_395	MDD+SI	24	48	29.45	536.45	N/A	N/A	N/A	17900000	217000000	5210000	375000	8730000	N/A	45700	37500	14100	294000	N/A	1130000	42800	N/A	20200	29800	N/A	N/A	72200000	1560000	278000	402000	141000000	489000	104000	398000000	15700000	N/A	41100	246000	N/A	42100	636000	4540000	N/A	6150000	976000	1310000	N/A	13600000	40700
MD_602	MDD+SI	26	27	216.76	477.12	N/A	N/A	N/A	20100000	129000000	849000	309000	8820000	N/A	506000	23300	227000	272000	N/A	1160000	32200	N/A	134000	31300	N/A	N/A	59400000	1590000	81500	755000	143000000	383000	183000	275000000	17000000	N/A	28800	2450000	N/A	32700	796000	1630000	N/A	1840000	860000	1950000	N/A	25600000	81300
MD_603	MDD+SI	22	5	61.3	608.96	N/A	N/A	N/A	19800000	145000000	1340000	346000	82000000	N/A	190000	46400	83600	89200	N/A	3030000	41500	N/A	69400	56800	N/A	N/A	66100000	2090000	29800	619000	141000000	569000	172000	374000000	15800000	N/A	40100	839000	N/A	43700	645000	1140000	N/A	1200000	498000	875000	N/A	12700000	146000
MD_605	MDD+SI	35	39	162.1	334.41	N/A	N/A	N/A	33000000	135000000	2440000	174000	5550000	N/A	38300	34000	12000	584000	N/A	1330000	40400	N/A	31200	6020	N/A	N/A	36400000	1510000	325000	444000	129000000	354000	145000	192000000	13600000	N/A	34500	442000	N/A	67700	485000	721000	N/A	897000	763000	1200000	N/A	15400000	37600
MD_607	MDD+SI	20	18	29.45	568.26	N/A	N/A	N/A	23800000	134000000	1310000	247000	4740000	N/A	87500	32800	45500	108000	N/A	1370000	39200	N/A	34800	29600	N/A	N/A	38100000	1750000	243000	606000	138000000	455000	108000	96200000	17300000	N/A	31900	749000	N/A	44500	596000	566000	N/A	653000	440000	827000	N/A	11700000	49600
MD_608	MDD+SI	40	42	28.61	437.75	N/A	N/A	N/A	22300000	186000000	1940000	419000	6470000	N/A	186000	52400	85900	180000	N/A	2390000	33200	N/A	68200	35000	N/A	N/A	22900000	1740000	119000	797000	140000000	600000	106000	498000000	16100000	N/A	31400	989000	N/A	35400	408000	1250000	N/A	1980000	701000	1930000	N/A	42000000	72100
MD_610	MDD+SI	22	40	130.89	732.08	N/A	N/A	N/A	13700000	107000000	1470000	205000	10700000	N/A	313000	25100	155000	134000	N/A	2040000	30900	N/A	119000	94400	N/A	N/A	19700000	1480000	136000	641000	144000000	665000	129000	155000000	15400000	N/A	29100	1490000	N/A	19100	900000	717000	N/A	1010000	1070000	2340000	N/A	9140000	104000
MD_614	MDD+SI	37	60	81.69	397.22	N/A	N/A	N/A	26700000	147000000	1990000	195000	5370000	N/A	250000	43400	126000	81000	N/A	1440000	44300	N/A	69900	52900	N/A	N/A	29100000	1870000	108000	622000	137000000	353000	99700	284000000	15200000	N/A	42100	1150000	N/A	64000	720000	889000	N/A	1170000	704000	1110000	N/A	17100000	52800
MD_617	MDD+SI	23	33	124.37	365.28	N/A	N/A	N/A	23100000	155000000	2790000	225000	7110000	N/A	265000	27500	119000	82100	N/A	623000	26500	N/A	79500	42500	N/A	N/A	42400000	1610000	125000	604000	145000000	305000	86000	320000000	15000000	N/A	20500	1610000	N/A	35500	617000	1570000	N/A	2030000	776000	1910000	N/A	43900000	53800
MD_618	MDD+SI	15	15	49.54	309.09	N/A	N/A	N/A	24100000	108000000	2530000	204000	6480000	N/A	66900	33300	37000	72800	N/A	1530000	34800	N/A	25100	46900	N/A	N/A	52900000	1590000	155000	461000	136000000	412000	140000	120000000	17000000	N/A	24700	390000	N/A	50700	947000	2660000	N/A	2400000	703000	1850000	N/A	21600000	181000
MD_620	MDD+SI	28	20	571.9	586.12	N/A	N/A	N/A	13900000	148000000	1640000	176000	9380000	N/A	340000	29600	124000	88500	N/A	1710000	47200	N/A	102000	122000	N/A	N/A	29900000	1680000	239000	716000	139000000	298000	135000	522000000	16300000	N/A	24400	1960000	N/A	34700	1300000	1210000	N/A	1250000	621000	950000	N/A	11200000	75300
MD_622	MDD+SI	16	24	112.33	248.2	N/A	N/A	N/A	22800000	132000000	1500000	171000	6060000	N/A	71100	60900	46900	138000	N/A	2110000	50100	N/A	45200	89200	N/A	N/A	32200000	1850000	152000	775000	139000000	454000	103000	206000000	15700000	N/A	32500	615000	N/A	32400	523000	2050000	N/A	2530000	854000	2660000	N/A	16500000	32700
MD_623	MDD+SI	29	47	196.72	326.05	N/A	N/A	N/A	17200000	108000000	2610000	125000	7070000	N/A	35800	42000	33900	178000	N/A	374000	59700	N/A	40100	79600	N/A	N/A	27500000	1390000	63300	531000	133000000	638000	1250000	162000000	15200000	N/A	33100	352000	N/A	17700	908000	404000	N/A	572000	528000	1650000	N/A	10700000	32300
MD_626	MDD+SI	36	18	340.11	385.73	N/A	N/A	N/A	16400000	154000000	645000	142000	6350000	N/A	18500	55400	9570	134000	N/A	1050000	60500	N/A	23000	21800	N/A	N/A	45000000	1430000	247000	395000	137000000	408000	80500	427000000	15700000	N/A	36100	259000	N/A	33000	561000	982000	N/A	1570000	719000	1720000	N/A	15900000	47600
MD_629	MDD+SI	41	80	283.85	407.23	N/A	N/A	N/A	18200000	154000000	2070000	274000	5090000	N/A	42000	16000	33400	48600	N/A	447000	54700	N/A	19400	57800	N/A	N/A	29800000	2230000	197000	1390000	145000000	2770000	65900	460000000	15800000	N/A	46800	326000	N/A	43300	595000	983000	N/A	880000	633000	2510000	N/A	15600000	55400
MD_630	MDD+SI	34	35	325.8	363.73	N/A	N/A	N/A	27700000	186000000	6380000	242000	6570000	N/A	19700	38700	7510	95300	N/A	2050000	34500	N/A	29300	16500	N/A	N/A	28900000	1630000	129000	534000	140000000	551000	169000	296000000	14200000	N/A	33500	180000	N/A	29100	460000	1510000	N/A	1600000	663000	1520000	N/A	18000000	26200
MD_631_rep2	MDD+SI	21	16	236.77	768.57	N/A	N/A	N/A	19800000	91000000	30800000	300000	7090000	N/A	7440	35700	2100	139000	N/A	1080000	19100	N/A	14000	26400	N/A	N/A	53000000	2510000	377000	744000	110000000	676000	146000	415000000	13700000	N/A	32600	180000	N/A	37100	1020000	852000	N/A	717000	449000	638000	N/A	14400000	200000
MD_632	MDD+SI	41	22	272.88	984.2	N/A	N/A	N/A	30800000	193000000	1360000	285000	8330000	N/A	27100	24000	6890	129000	N/A	2880000	44700	N/A	21100	112000	N/A	N/A	47500000	1710000	222000	1460000	145000000	380000	157000	245000000	15900000	N/A	53200	256000	N/A	42600	576000	1260000	N/A	1740000	776000	1730000	N/A	18000000	54800
MD_633	MDD+SI	21	4	351.97	766.82	N/A	N/A	N/A	28500000	191000000	1270000	188000	8240000	N/A	13400	26200	13000	215000	N/A	1650000	24800	N/A	24100	51000	N/A	N/A	43600000	1620000	174000	1070000	140000000	206000	89900	649000000	16600000	N/A	29400	211000	N/A	21600	1110000	1500000	N/A	1800000	596000	1440000	N/A	18900000	61800
MD_638	MDD+SI	27	31	286.9	408.01	N/A	N/A	N/A	22300000	139000000	1410000	155000	5370000	N/A	27900	76900	27900	124000	N/A	1150000	76200	N/A	16000	28400	N/A	N/A	65400000	1660000	129000	584000	135000000	429000	103000	481000000	17300000	N/A	36300	244000	N/A	28300	2130000	5190000	N/A	5680000	1250000	2630000	N/A	11700000	45900
MD_639	MDD+SI	22	20	31.54	296.09	N/A	N/A	N/A	23300000	154000000	2920000	342000	7670000	N/A	37900	35600	23900	188000	N/A	842000	38600	N/A	24200	16800	N/A	N/A	76500000	1630000	136000	442000	140000000	381000	124000	290000000	13500000	N/A	38100	282000	N/A	46300	687000	1930000	N/A	2120000	816000	1660000	N/A	19900000	47300
MD_640	MDD+SI	26	26	51.74	355.23	N/A	N/A	N/A	19800000	163000000	2710000	313000	4760000	N/A	20600	30300	16600	143000	N/A	872000	23800	N/A	26100	13200	N/A	N/A	24000000	1360000	158000	579000	137000000	418000	91100	155000000	14200000	N/A	35100	227000	N/A	23200	447000	899000	N/A	1630000	834000	2400000	N/A	22300000	41900
MD_641	MDD+SI	45	40	218.32	308.74	N/A	N/A	N/A	18600000	208000000	1480000	1140000	6510000	N/A	14800	30000	17400	40100	N/A	1320000	31500	N/A	21500	19700	N/A	N/A	32400000	1510000	136000	423000	139000000	410000	156000	508000000	16100000	N/A	66500	112000	N/A	52200	1170000	1640000	N/A	1530000	539000	680000	N/A	12500000	35900
MD_642	MDD+SI	28	21	293.68	865.27	N/A	N/A	N/A	21400000	147000000	1810000	151000	11200000	N/A	20700	31000	10300	39900	N/A	1570000	29400	N/A	13700	21700	N/A	N/A	48100000	1550000	221000	769000	143000000	632000	160000	393000000	17200000	N/A	54600	130000	N/A	38200	709000	5220000	N/A	4210000	787000	1100000	N/A	8120000	77700
MD_645_rep2	MDD+SI	25	18	281.3	690.62	N/A	N/A	N/A	18600000	128000000	1720000	302000	14500000	N/A	368000	33500	158000	108000	N/A	3710000	36800	N/A	103000	87600	N/A	N/A	39000000	1770000	187000	678000	117000000	368000	187000	519000000	12100000	N/A	28500	1270000	N/A	42200	1600000	2060000	N/A	2340000	689000	2480000	N/A	9230000	101000
MD_646	MDD+SI	50	90	737.34	428.34	N/A	N/A	N/A	19600000	147000000	1270000	264000	17000000	N/A	23400	30100	9160	93300	N/A	1370000	45300	N/A	25400	12800	N/A	N/A	30000000	1590000	162000	383000	144000000	468000	111000	349000000	18300000	N/A	55400	183000	N/A	37400	513000	1020000	N/A	1040000	864000	1830000	N/A	17800000	47000
MD_648	MDD+SI	30	44	301.63	350.85	N/A	N/A	N/A	19700000	162000000	1590000	202000	6840000	N/A	27700	30600	13600	332000	N/A	1790000	44100	N/A	28700	16200	N/A	N/A	70000000	1440000	252000	681000	141000000	330000	95400	221000000	15600000	N/A	66600	324000	N/A	51200	557000	2190000	N/A	2480000	685000	1660000	N/A	11000000	51000
MD_649	MDD+SI	28	29	469.71	279.31	N/A	N/A	N/A	18400000	176000000	1710000	332000	13800000	N/A	18900	28400	8580	98000	N/A	1260000	37900	N/A	20000	28800	N/A	N/A	63300000	1690000	59100	430000	140000000	385000	104000	400000000	18500000	N/A	55600	139000	N/A	35900	705000	1310000	N/A	1390000	646000	1450000	N/A	22300000	70700
MD_651	MDD+SI	25	18	361.42	396.57	N/A	N/A	N/A	18600000	130000000	1120000	215000	6860000	N/A	27000	40800	19500	250000	N/A	3970000	45700	N/A	19900	40300	N/A	N/A	87300000	1790000	109000	365000	138000000	653000	143000	412000000	17200000	N/A	45600	240000	N/A	52700	1080000	2080000	N/A	2040000	1250000	854000	N/A	17700000	49100
MD_654	MDD+SI	42	63	164.09	314.5	N/A	N/A	N/A	18400000	134000000	3230000	180000	5910000	N/A	35300	65000	21000	153000	N/A	1210000	57700	N/A	25500	24900	N/A	N/A	73500000	1660000	169000	582000	138000000	549000	152000	292000000	14900000	N/A	22800	174000	N/A	24300	711000	2250000	N/A	2510000	904000	1100000	N/A	13700000	48300
MD_657	MDD+SI	38	36	180.12	377.68	N/A	N/A	N/A	23300000	153000000	6150000	280000	18400000	N/A	6850	14200	10300	35200	N/A	1080000	28200	N/A	11000	23300	N/A	N/A	47800000	1690000	142000	445000	154000000	404000	82700	141000000	16700000	N/A	56800	114000	N/A	35300	914000	1360000	N/A	1730000	606000	1770000	N/A	9730000	28000
MD_665	MDD+SI	20	60	174.01	517.76	N/A	N/A	N/A	20400000	136000000	2220000	154000	7860000	N/A	36500	46400	14500	495000	N/A	1390000	63900	N/A	53300	34400	N/A	N/A	65900000	1490000	65700	439000	135000000	391000	135000	570000000	15500000	N/A	42400	330000	N/A	38100	1800000	5150000	N/A	5190000	1130000	3900000	N/A	44700000	58600
MD_684	MDD+SI	36	39	60.35	465.3	N/A	N/A	N/A	23200000	179000000	1630000	243000	7850000	N/A	118000	29600	46800	67300	N/A	1240000	37800	N/A	32600	38400	N/A	N/A	35200000	1600000	123000	790000	136000000	1010000	187000	419000000	16400000	N/A	36200	495000	N/A	34400	994000	626000	N/A	766000	319000	881000	N/A	10500000	55000
[truncated: 628 more columns]

## Sheet: Table S2. Plasma raw data. F
Supplementary Table S2. Plasma metabolomics of females with treatment-resistant major depressive disorder and suicidal ideation. Raw data.
Sample ID	Group	BDI	SIQ	FGF21	GDF15	1-deoxysphinganine(m18:0)	1-deoxysphingosine(m18:1)	1-Methyladenine	1-Methyladenosine	1-Methylhistidine	1-Methylnicotinamide	1-Pyrroline-5-carboxylic acid	1,25-Dihydroxyvitamin D3	11-Dehydro-thromboxane B2	11-HETE	11,12-DiHETrE	11,12-Epoxyeicosatrienoic acid	12-HETE	13,14-Dihydro-15-keto PGF2a	13S-hydroxyoctadecadienoic acid	14,15-DHET	14,15-Epoxy-5,8,11-eicosatrienoic acid	15-HETE	2-Arachidonylglycerol	2-Deoxyguanosine 5-monophosphate	2-Deoxyinosine triphosphate	2-Hydroxy-3-methylbutyric acid	2-Hydroxyglutarate	2-Isopropylmalic acid	2-Keto-L-gluconate	2-Ketobutyric acid	2-Ketohexanoic acid	2-Methylcitric acid	2-Octenoylcarnitine	2-Picolinic acid	2-Pyrocatechuic acid	2,3-Diphosphoglyceric acid	20-Hydroxyeicosatetraenoic acid	24,25-Dihydrolanosterol	24,25-Epoxycholesterol	3-Aminoisobutyric acid	3-Hydroxy-cis-5-tetradecenoylcarnitine	3-Hydroxyanthranilic acid	3-Hydroxydodecanoylcarnitine	3-Hydroxyhexadecanoylcarnitine	3-Hydroxyhexadecenoylcarnitine	3-Hydroxyhexanoylcarnitine	3-Hydroxyisovaleryl Carnitine	3-Hydroxylinoleylcarnitine
F25HM_015	Control	n/a	n/a	57.39	350.16	N/A	N/A	N/A	14000000	86400000	2370000	109000	7170000	N/A	15600	57700	8520	45900	N/A	630000	51100	N/A	17000	N/A	N/A	N/A	39800000	1040000	137000	91300	125000000	179000	N/A	241000000	8490000	N/A	111000	171000	N/A	57600	1290000	2240000	126000	4050000	552000	1030000	N/A	5730000	N/A
F26LO_068	Control	n/a	n/a	42.15	412.43	N/A	N/A	N/A	20300000	103000000	7350000	180000	6260000	N/A	14700	35900	8590	18900	N/A	1920000	43400	N/A	15900	N/A	N/A	N/A	19800000	833000	325000	110000	133000000	179000	N/A	215000000	10100000	N/A	120000	81800	N/A	24600	2100000	998000	138000	2470000	620000	1430000	N/A	13800000	N/A
F27NH_013	Control	n/a	n/a	145.65	509.17	N/A	N/A	N/A	14800000	74300000	228000000	124000	59200000	N/A	16600	43100	8420	53900	N/A	703000	53100	N/A	19000	N/A	N/A	N/A	18000000	865000	229000	135000	125000000	206000	N/A	223000000	9120000	N/A	64200	145000	N/A	55400	433000	2230000	127000	5240000	617000	1530000	N/A	9470000	N/A
F28AB_529	Control	n/a	n/a	35.36	352.96	N/A	N/A	N/A	18900000	119000000	5220000	257000	14400000	N/A	22000	32500	8820	50700	N/A	501000	36400	N/A	6820	N/A	N/A	N/A	35600000	983000	296000	100000	133000000	380000	N/A	195000000	9590000	N/A	121000	118000	N/A	54200	1100000	1880000	115000	4310000	698000	1570000	N/A	9670000	N/A
F28JM_074	Control	n/a	n/a	24.87	413.27	N/A	N/A	N/A	14400000	83500000	2540000	128000	21000000	N/A	19100	37700	11800	24000	N/A	2380000	51000	N/A	14500	N/A	N/A	N/A	16300000	757000	115000	123000	136000000	181000	N/A	133000000	10500000	N/A	104000	97100	N/A	29400	1720000	1290000	154000	3220000	515000	1350000	N/A	10000000	N/A
F28NA_533	Control	n/a	n/a	18.76	346.51	N/A	N/A	N/A	12600000	86000000	13300000	161000	7530000	N/A	13800	37500	7560	24000	N/A	6750000	38300	N/A	9210	N/A	N/A	N/A	35400000	835000	136000	147000	130000000	336000	N/A	75000000	8620000	N/A	80600	104000	N/A	44000	2040000	941000	107000	2160000	462000	796000	N/A	16400000	N/A
F28TM_474	Control	n/a	n/a	90.17	498	N/A	N/A	N/A	18400000	85900000	10400000	127000	28900000	N/A	35000	60700	13600	405000	N/A	547000	43400	N/A	18500	N/A	N/A	N/A	19500000	810000	227000	98000	132000000	150000	N/A	309000000	9630000	N/A	78700	231000	N/A	55900	2880000	3300000	125000	7470000	891000	1760000	N/A	7750000	N/A
F29AB_018	Control	n/a	n/a	77.7	441.57	N/A	N/A	N/A	13800000	69500000	6210000	54900	9690000	N/A	19000	48800	3980	49900	N/A	3420000	51400	N/A	13500	N/A	N/A	N/A	37600000	947000	76200	226000	125000000	459000	N/A	275000000	9830000	N/A	96200	118000	N/A	52600	1850000	2360000	157000	4120000	1080000	1960000	N/A	8500000	N/A
F29DC_072	Control	n/a	n/a	195.93	340.09	N/A	N/A	N/A	15400000	67000000	12200000	79600	6680000	N/A	9640	27400	10600	23000	N/A	618000	27300	N/A	9500	N/A	N/A	N/A	23800000	872000	194000	72500	138000000	304000	N/A	171000000	10600000	N/A	92300	88100	N/A	56900	1160000	952000	160000	2470000	615000	1670000	N/A	12500000	N/A
F29LA_016	Control	n/a	n/a	448.6	428.31	N/A	N/A	N/A	13400000	53600000	12200000	81200	9340000	N/A	19400	28000	10400	37700	N/A	712000	26400	N/A	9950	N/A	N/A	N/A	42200000	889000	212000	126000	123000000	323000	N/A	83700000	9640000	N/A	69200	146000	N/A	82900	1020000	759000	170000	2190000	421000	755000	N/A	3870000	N/A
F30OC_002	Control	n/a	n/a	27.77	419.48	N/A	N/A	N/A	12800000	69300000	3670000	141000	16300000	N/A	29700	29800	17200	219000	N/A	1090000	49300	N/A	17900	N/A	N/A	N/A	14500000	873000	219000	139000	121000000	232000	N/A	203000000	8630000	N/A	73400	152000	N/A	72300	888000	1590000	118000	4080000	605000	2480000	N/A	8360000	N/A
F31AM_073	Control	n/a	n/a	217.29	456.89	N/A	N/A	N/A	15300000	84900000	24000000	53400	11900000	N/A	18500	50200	12600	33300	N/A	678000	59600	N/A	11800	N/A	N/A	N/A	34000000	810000	149000	117000	137000000	192000	N/A	497000000	11200000	N/A	76500	125000	N/A	23700	2140000	5210000	129000	7830000	1680000	1370000	N/A	5310000	N/A
F37MB_012	Control	n/a	n/a	3249.94	690.38	N/A	N/A	N/A	14400000	76200000	6760000	192000	18500000	N/A	15400	43700	8890	87900	N/A	1030000	35100	N/A	14500	N/A	N/A	N/A	93500000	1050000	135000	220000	126000000	265000	N/A	55200000	9110000	N/A	78200	157000	N/A	67400	1810000	682000	137000	1980000	398000	665000	N/A	5900000	N/A
F40TP_027	Control	n/a	n/a	56.32	552.22	N/A	N/A	N/A	13800000	115000000	2510000	125000	11900000	N/A	21600	28200	12800	47800	N/A	1450000	29400	N/A	14100	N/A	N/A	N/A	36300000	1040000	140000	182000	127000000	250000	N/A	246000000	8920000	N/A	93400	109000	N/A	48800	2040000	1500000	148000	3530000	603000	1150000	N/A	7250000	N/A
F41KW_489	Control	n/a	n/a	51.2	895.28	N/A	N/A	N/A	16300000	62300000	3290000	33700	10300000	N/A	19700	74200	7820	24000	N/A	1280000	63400	N/A	15800	N/A	N/A	N/A	30700000	839000	268000	336000	132000000	422000	N/A	260000000	10500000	N/A	88100	107000	N/A	92300	1790000	4070000	131000	8380000	1050000	1850000	N/A	8110000	N/A
F42VR_011	Control	n/a	n/a	73.38	345.84	N/A	N/A	N/A	12700000	46600000	4580000	71200	10300000	N/A	13100	32900	8600	44900	N/A	1020000	41400	N/A	12700	N/A	N/A	N/A	35100000	955000	107000	99500	127000000	415000	N/A	207000000	9240000	N/A	114000	102000	N/A	78100	1580000	546000	136000	1550000	477000	1180000	N/A	8770000	N/A
F44LC_575	Control	n/a	n/a	86.36	464.29	N/A	N/A	N/A	13500000	62700000	2420000	86500	9150000	N/A	21700	43300	15700	18700	N/A	2340000	38400	N/A	16800	N/A	N/A	N/A	36300000	1150000	137000	136000	134000000	396000	N/A	193000000	9570000	N/A	69600	80800	N/A	95700	1400000	3170000	97300	4920000	1090000	2000000	N/A	7990000	N/A
F44SP_005	Control	n/a	n/a	42.95	403.63	N/A	N/A	N/A	12000000	61200000	4190000	132000	7060000	N/A	11900	30300	7930	38100	N/A	457000	45200	N/A	13700	N/A	N/A	N/A	29700000	922000	126000	177000	127000000	363000	N/A	150000000	8500000	N/A	93800	144000	N/A	64600	1280000	1030000	123000	2600000	708000	1450000	N/A	8060000	N/A
F45LW_077	Control	n/a	n/a	211.55	467.84	N/A	N/A	N/A	15900000	49000000	3180000	96100	8680000	N/A	9420	29700	4530	21400	N/A	993000	46900	N/A	8240	N/A	N/A	N/A	48200000	966000	143000	134000	135000000	302000	N/A	184000000	10000000	N/A	104000	73400	N/A	34800	1250000	4130000	140000	5090000	878000	794000	N/A	8880000	N/A
F47CL_464	Control	n/a	n/a	126.35	512.1	N/A	N/A	N/A	18000000	66800000	8020000	202000	6830000	N/A	9500	29100	8300	32600	N/A	370000	33200	N/A	12400	N/A	N/A	N/A	22300000	844000	159000	130000	133000000	237000	N/A	87700000	9310000	N/A	96600	109000	N/A	40100	1060000	783000	111000	2180000	411000	993000	N/A	9350000	N/A
F47SK_488	Control	n/a	n/a	91.14	435.39	N/A	N/A	N/A	14400000	95100000	7260000	107000	9700000	N/A	19200	98200	10700	59400	N/A	378000	40000	N/A	12300	N/A	N/A	N/A	20700000	716000	229000	127000	135000000	227000	N/A	80400000	8790000	N/A	109000	116000	N/A	33000	1990000	1220000	122000	2500000	518000	2110000	N/A	8540000	N/A
F49LG_472	Control	n/a	n/a	99.67	538.45	N/A	N/A	N/A	14700000	93300000	3160000	94100	8260000	N/A	15000	27300	9120	78100	N/A	3380000	42700	N/A	9200	N/A	N/A	N/A	19000000	1350000	190000	136000	134000000	136000	N/A	103000000	8840000	N/A	80400	115000	N/A	68600	1280000	1880000	153000	3730000	823000	1510000	N/A	8020000	N/A
F49MI_522	Control	n/a	n/a	88.22	331.8	N/A	N/A	N/A	16500000	92600000	5410000	109000	15100000	N/A	17400	63400	10400	25300	N/A	1970000	45000	N/A	10900	N/A	N/A	N/A	25100000	691000	186000	134000	134000000	258000	N/A	146000000	9670000	N/A	97200	107000	N/A	59500	2370000	1170000	128000	2770000	487000	1300000	N/A	5860000	N/A
F49SB_477	Control	n/a	n/a	46.67	846.12	N/A	N/A	N/A	18700000	83100000	10800000	47300	6430000	N/A	9490	61500	7880	20500	N/A	806000	47200	N/A	9680	N/A	N/A	N/A	38200000	745000	219000	156000	132000000	357000	N/A	163000000	8790000	N/A	89200	104000	N/A	62300	2360000	2400000	108000	4860000	680000	1660000	N/A	11500000	N/A
F52BW_475	Control	n/a	n/a	43.67	534.69	N/A	N/A	N/A	20500000	92000000	9490000	141000	6440000	N/A	25900	54600	13600	50300	N/A	635000	56300	N/A	20800	N/A	N/A	N/A	25000000	878000	233000	156000	135000000	224000	N/A	181000000	8540000	N/A	118000	95700	N/A	130000	1280000	2530000	114000	5230000	858000	1880000	N/A	7570000	N/A
F55MR_478	Control	n/a	n/a	255.81	969.62	N/A	N/A	N/A	19300000	71300000	26000000	91400	4620000	N/A	8690	24300	8660	31900	N/A	6790000	21400	N/A	13100	N/A	N/A	N/A	15600000	946000	226000	461000	135000000	500000	N/A	205000000	10100000	N/A	116000	95200	N/A	37000	1690000	564000	151000	1520000	353000	983000	N/A	10900000	N/A
F56BJ_539	Control	n/a	n/a	68.9	470.32	N/A	N/A	N/A	17200000	93900000	14900000	98900	7820000	N/A	16000	47700	6530	45600	N/A	605000	46400	N/A	10300	N/A	N/A	N/A	12100000	854000	214000	195000	137000000	187000	N/A	137000000	9580000	N/A	101000	64800	N/A	47600	2190000	2450000	135000	6560000	1120000	2280000	N/A	8500000	N/A
FC_313	Control	0	0	39.46	301.46	N/A	N/A	N/A	15400000	61800000	6180000	119000	17600000	N/A	15900	69400	9920	28800	N/A	741000	57300	N/A	10100	N/A	N/A	N/A	31100000	880000	180000	46300	124000000	1120000	N/A	294000000	8450000	N/A	78600	89900	N/A	36400	1170000	977000	122000	2390000	309000	1300000	N/A	6350000	N/A
FC_315	Control	0	3	285.58	424.78	N/A	N/A	N/A	12800000	117000000	4330000	155000	16600000	N/A	22400	27200	10500	29400	N/A	882000	32500	N/A	10100	N/A	N/A	N/A	31000000	873000	198000	126000	121000000	1650000	N/A	236000000	8640000	N/A	105000	125000	N/A	21100	1480000	831000	129000	2150000	483000	1180000	N/A	5220000	N/A
FC_317	Control	0	1	34.8	479.74	N/A	N/A	N/A	11600000	54600000	5930000	174000	5600000	N/A	17500	37400	9250	16600	N/A	1570000	47100	N/A	9750	N/A	N/A	N/A	12300000	1060000	149000	121000	123000000	1700000	N/A	141000000	8390000	N/A	85300	106000	N/A	23900	898000	1270000	153000	2950000	509000	1490000	N/A	6860000	N/A
FC_350	Control	0	0	33.2	741.07	N/A	N/A	N/A	15300000	48300000	2450000	84400	12900000	N/A	20700	55600	13900	39000	N/A	1030000	67000	N/A	19300	N/A	N/A	N/A	70400000	982000	219000	104000	126000000	158000	N/A	264000000	7570000	N/A	58600	100000	N/A	51100	1750000	2290000	150000	5050000	750000	1520000	N/A	10200000	N/A
FC_351	Control	2	1	315.89	620.04	N/A	N/A	N/A	13900000	64900000	8670000	142000	10400000	N/A	27200	49600	10700	30000	N/A	619000	54900	N/A	11900	N/A	N/A	N/A	15800000	928000	168000	76600	124000000	154000	N/A	391000000	8370000	N/A	93300	144000	N/A	42600	2010000	3610000	117000	6470000	1500000	2360000	N/A	6870000	N/A
FC_354	Control	1	3	223.41	324.03	N/A	N/A	N/A	11400000	67900000	4830000	83500	17500000	N/A	21600	36600	9790	26700	N/A	755000	50500	N/A	13500	N/A	N/A	N/A	63300000	1080000	173000	133000	128000000	205000	N/A	439000000	8770000	N/A	79800	101000	N/A	47400	679000	3150000	130000	6270000	684000	1340000	N/A	3500000	N/A
FC_357	Control	0	0	27.67	381.66	N/A	N/A	N/A	13100000	63100000	9670000	96300	12100000	N/A	18000	30000	11700	16200	N/A	969000	36800	N/A	9850	N/A	N/A	N/A	41900000	990000	121000	141000	127000000	381000	N/A	187000000	8450000	N/A	68400	107000	N/A	28500	1880000	563000	118000	1540000	387000	570000	N/A	5540000	N/A
FC_369	Control	0	0	101.82	543.23	N/A	N/A	N/A	13200000	81200000	3420000	125000	58500000	N/A	37700	76300	21100	72400	N/A	1310000	74500	N/A	19800	N/A	N/A	N/A	24700000	822000	115000	101000	129000000	154000	N/A	232000000	10300000	N/A	57500	236000	N/A	60200	1220000	2970000	128000	5060000	620000	1560000	N/A	5320000	N/A
FC_374	Control	1	0	71.88	446.9	N/A	N/A	N/A	16400000	103000000	6200000	113000	13300000	N/A	26200	60800	12300	36000	N/A	720000	59500	N/A	11300	N/A	N/A	N/A	24900000	894000	158000	103000	127000000	396000	N/A	274000000	9260000	N/A	107000	136000	N/A	44500	1390000	1690000	132000	3670000	689000	2200000	N/A	12200000	N/A
FC_375	Control	0	3	61.54	460.55	N/A	N/A	N/A	17000000	58100000	7730000	139000	12500000	N/A	10400	35700	9410	52500	N/A	1260000	45600	N/A	10600	N/A	N/A	N/A	33400000	915000	130000	141000	132000000	162000	N/A	240000000	9200000	N/A	90600	108000	N/A	47500	1230000	1640000	143000	3720000	614000	1030000	N/A	14500000	N/A
FC_376	Control	1	1	32.74	495.78	N/A	N/A	N/A	15900000	74700000	4030000	222000	10800000	N/A	25400	109000	14800	58600	N/A	780000	75200	N/A	24200	N/A	N/A	N/A	49000000	1350000	149000	81500	129000000	201000	N/A	227000000	8620000	N/A	73100	220000	N/A	31300	975000	1370000	132000	3430000	450000	1450000	N/A	7480000	N/A
FC_377	Control	0	0	18.23	429.79	N/A	N/A	N/A	17400000	72800000	8410000	148000	24500000	N/A	12000	37900	9130	28800	N/A	400000	37600	N/A	14300	N/A	N/A	N/A	23700000	996000	144000	142000	129000000	136000	N/A	182000000	10100000	N/A	72100	111000	N/A	71800	737000	966000	133000	2030000	680000	1050000	N/A	4570000	N/A
FC_378	Control	0	3	21.28	443.76	N/A	N/A	N/A	13600000	106000000	4870000	288000	9720000	N/A	20400	28900	6180	18300	N/A	689000	40700	N/A	7880	N/A	N/A	N/A	16800000	955000	164000	143000	129000000	206000	N/A	153000000	9610000	N/A	78500	95600	N/A	76500	1110000	1090000	140000	2080000	502000	1370000	N/A	11800000	N/A
FC_380	Control	5	5	101.11	408.43	N/A	N/A	N/A	15200000	64500000	5140000	105000	24700000	N/A	21100	68500	7430	18200	N/A	832000	62400	N/A	12100	N/A	N/A	N/A	29400000	847000	231000	172000	129000000	362000	N/A	235000000	9500000	N/A	111000	103000	N/A	90500	1010000	1510000	126000	4210000	467000	1530000	N/A	7160000	N/A
FC_383	Control	0	0	150.87	340.07	N/A	N/A	N/A	14500000	113000000	13000000	152000	42000000	N/A	21400	43500	13400	17300	N/A	554000	54000	N/A	9830	N/A	N/A	N/A	35300000	854000	230000	137000	127000000	184000	N/A	102000000	8590000	N/A	73900	131000	N/A	93700	1210000	1160000	129000	2900000	431000	1020000	N/A	7340000	N/A
FC_384	Control	0	0	22.76	512.08	N/A	N/A	N/A	14900000	45700000	3510000	76300	22200000	N/A	13400	33700	8710	28800	N/A	8720000	58700	N/A	9580	N/A	N/A	N/A	41300000	981000	321000	123000	136000000	212000	N/A	211000000	8740000	N/A	87300	102000	N/A	53300	1660000	1940000	111000	3260000	521000	870000	N/A	17700000	N/A
FC_672	Control	0	0	188.79	343.57	N/A	N/A	N/A	16200000	79100000	5370000	168000	6810000	N/A	16300	36900	10500	65800	N/A	557000	36400	N/A	18700	N/A	N/A	N/A	53700000	966000	232000	100000	130000000	299000	N/A	219000000	8370000	N/A	82300	151000	N/A	38700	1470000	1490000	141000	3060000	514000	1000000	N/A	11600000	N/A
FC_675	Control	2	0	54.25	401	N/A	N/A	N/A	15700000	102000000	6240000	243000	7190000	N/A	11000	23800	9540	27500	N/A	2680000	34400	N/A	14000	N/A	N/A	N/A	26100000	1040000	174000	137000	134000000	266000	N/A	128000000	8290000	N/A	80700	133000	N/A	39000	768000	554000	131000	1580000	389000	979000	N/A	12000000	N/A
FC_676	Control	0	1	32.02	408.57	N/A	N/A	N/A	15600000	128000000	6460000	176000	6400000	N/A	14600	60400	18800	52200	N/A	1070000	84400	N/A	14700	N/A	N/A	N/A	123000000	1050000	148000	48200	135000000	193000	N/A	205000000	8850000	N/A	80100	105000	N/A	30100	1160000	2520000	104000	6710000	707000	1810000	N/A	13600000	N/A
FC_679	Control	1	2	65.36	325.77	N/A	N/A	N/A	17300000	72300000	13300000	182000	9950000	N/A	26700	39500	9530	43900	N/A	3170000	39500	N/A	15400	N/A	N/A	N/A	45000000	930000	174000	90100	132000000	98600	N/A	146000000	9460000	N/A	111000	112000	N/A	29700	2640000	832000	136000	2040000	419000	913000	N/A	13100000	N/A
FD_303	MDD+SI	33	59	583.96	713.39	N/A	N/A	N/A	17900000	36800000	4840000	92600	9720000	N/A	14200	35700	13100	23900	N/A	653000	48900	N/A	16700	N/A	N/A	N/A	17700000	910000	148000	134000	123000000	275000	N/A	114000000	8300000	N/A	67400	108000	N/A	55000	1880000	455000	112000	1370000	353000	503000	N/A	5730000	N/A
FD_304	MDD+SI	12	12	293.75	494.88	N/A	N/A	N/A	14500000	49800000	6430000	133000	5060000	N/A	14700	22800	6100	38700	N/A	438000	39500	N/A	6880	N/A	N/A	N/A	42000000	1550000	155000	210000	126000000	1480000	N/A	113000000	9700000	N/A	99800	120000	N/A	57400	1100000	395000	119000	1210000	330000	791000	N/A	7680000	N/A
FD_310	MDD+SI	25	36	26.37	778.18	N/A	N/A	N/A	15300000	38700000	5350000	104000	6800000	N/A	18700	38200	13400	27800	N/A	446000	45700	N/A	4290	N/A	N/A	N/A	38200000	898000	182000	207000	124000000	199000	N/A	145000000	9100000	N/A	68600	78900	N/A	25500	1440000	1200000	135000	2090000	477000	1340000	N/A	8350000	N/A
FD_324	MDD+SI	19	11	97.78	737.37	N/A	N/A	N/A	16900000	94100000	3580000	87800	35700000	N/A	16600	31200	10600	37200	N/A	702000	35600	N/A	6640	N/A	N/A	N/A	14100000	925000	283000	112000	125000000	219000	N/A	314000000	7540000	N/A	89500	136000	N/A	26800	1740000	1600000	133000	3350000	610000	1250000	N/A	6850000	N/A
FD_328	MDD+SI	37	53	320.93	625.49	N/A	N/A	N/A	17000000	103000000	3020000	308000	3430000	N/A	20200	44600	10500	29600	N/A	539000	44500	N/A	8660	N/A	N/A	N/A	33500000	1140000	229000	179000	124000000	1210000	N/A	234000000	9290000	N/A	76300	96400	N/A	56500	1550000	1230000	105000	4260000	732000	1350000	N/A	7390000	N/A
FD_336	MDD+SI	25	22	230.17	347.54	N/A	N/A	N/A	12900000	68400000	6980000	160000	5900000	N/A	31500	43400	13700	50100	N/A	660000	41000	N/A	17200	N/A	N/A	N/A	24700000	901000	113000	74700	121000000	1680000	N/A	208000000	9900000	N/A	86500	200000	N/A	15200	2040000	1630000	136000	4160000	758000	1630000	N/A	11100000	N/A
FD_341	MDD+SI	22	41	100.3	462.85	N/A	N/A	N/A	13000000	57500000	7240000	127000	9010000	N/A	13800	37000	14700	45100	N/A	516000	42100	N/A	8450	N/A	N/A	N/A	29600000	907000	131000	116000	121000000	174000	N/A	285000000	9280000	N/A	73600	113000	N/A	23400	663000	563000	97400	1140000	313000	528000	N/A	8510000	N/A
FD_342	MDD+SI	26	25	35.03	765.17	N/A	N/A	N/A	15200000	70700000	4890000	194000	8600000	N/A	11800	25800	6640	102000	N/A	5420000	29800	N/A	7090	N/A	N/A	N/A	30700000	859000	234000	224000	125000000	175000	N/A	188000000	7860000	N/A	74000	143000	N/A	59700	1640000	812000	150000	1960000	325000	680000	N/A	7720000	N/A
FD_344	MDD+SI	30	49	991.13	719.83	N/A	N/A	N/A	13800000	52500000	3510000	155000	7260000	N/A	14500	39900	9710	32400	N/A	808000	39600	N/A	11600	N/A	N/A	N/A	13300000	898000	145000	240000	123000000	123000	N/A	215000000	8640000	N/A	116000	95000	N/A	34200	1760000	371000	116000	871000	288000	320000	N/A	7520000	N/A
FD_345	MDD+SI	36	16	82.56	545.03	N/A	N/A	N/A	14300000	61400000	4850000	87900	5740000	N/A	23200	56500	13000	34300	N/A	2410000	58400	N/A	15100	N/A	N/A	N/A	13600000	826000	209000	161000	128000000	146000	N/A	147000000	9360000	N/A	89600	145000	N/A	35000	2230000	914000	159000	1840000	377000	612000	N/A	4330000	N/A
FD_346	MDD+SI	46	37	85.19	753.12	N/A	N/A	N/A	13300000	74100000	7570000	154000	22200000	N/A	17200	46400	9410	49000	N/A	587000	54000	N/A	12100	N/A	N/A	N/A	21300000	862000	143000	89900	128000000	160000	N/A	211000000	9040000	N/A	66800	145000	N/A	51900	676000	1560000	114000	3840000	583000	997000	N/A	9940000	N/A
FD_347	MDD+SI	31	53	99.98	557.62	N/A	N/A	N/A	23200000	74100000	6720000	86900	15100000	N/A	30600	61400	17200	50500	N/A	616000	50300	N/A	16200	N/A	N/A	N/A	27400000	815000	100000	119000	128000000	116000	N/A	234000000	9350000	N/A	88000	153000	N/A	35300	532000	698000	95300	1770000	390000	1130000	N/A	8870000	N/A
FD_348	MDD+SI	26	17	143.94	267.75	N/A	N/A	N/A	13500000	72500000	4150000	150000	23100000	N/A	24200	29700	9800	51200	N/A	602000	41900	N/A	7310	N/A	N/A	N/A	54000000	994000	96900	163000	131000000	145000	N/A	479000000	8970000	N/A	77500	140000	N/A	71500	981000	1430000	125000	2860000	598000	971000	N/A	9030000	N/A
FD_353	MDD+SI	38	46	762.18	607.85	N/A	N/A	N/A	13900000	62000000	71700000	134000	10300000	N/A	252000	29600	163000	133000	N/A	589000	31500	N/A	67000	N/A	N/A	N/A	28500000	1210000	98700	192000	127000000	119000	N/A	69100000	10100000	N/A	33500	2910000	N/A	34800	739000	794000	140000	2140000	678000	1270000	N/A	4710000	N/A
FD_358	MDD+SI	35	33	161.46	467.29	N/A	N/A	N/A	18900000	60200000	4550000	139000	9140000	N/A	23000	72800	15300	62400	N/A	619000	63900	N/A	14600	N/A	N/A	N/A	10500000	951000	264000	181000	130000000	151000	N/A	35400000	8950000	N/A	122000	159000	N/A	51400	1430000	277000	132000	560000	221000	598000	N/A	6560000	N/A
FD_359	MDD+SI	22	20	278.75	666.57	N/A	N/A	N/A	20700000	70300000	3590000	159000	9830000	N/A	31200	72200	10300	41100	N/A	596000	59800	N/A	9320	N/A	N/A	N/A	20600000	866000	93600	150000	125000000	157000	N/A	368000000	9330000	N/A	97400	166000	N/A	16100	934000	1600000	167000	2510000	825000	1390000	N/A	7240000	N/A
FD_361_1	MDD+SI	29	36	43.83	546.83	N/A	N/A	N/A	17300000	75800000	2570000	157000	8980000	N/A	27700	44500	18200	37800	N/A	1500000	97700	N/A	15700	N/A	N/A	N/A	11800000	1680000	404000	294000	125000000	2100000	N/A	138000000	8990000	N/A	82500	265000	N/A	30900	2040000	905000	142000	2880000	567000	3880000	N/A	19200000	N/A
FD_362	MDD+SI	19	15	40.45	1239.7	N/A	N/A	N/A	20700000	73400000	2150000	208000	5190000	N/A	7180	51000	10200	79800	N/A	486000	39200	N/A	8700	N/A	N/A	N/A	13900000	1140000	122000	176000	123000000	520000	N/A	247000000	9660000	N/A	76500	127000	N/A	70500	1020000	485000	177000	1380000	575000	1860000	N/A	8560000	N/A
FD_363	MDD+SI	29	61	53.84	709.92	N/A	N/A	N/A	17000000	72200000	6060000	137000	16000000	N/A	19900	18200	15200	97700	N/A	1100000	32900	N/A	18800	N/A	N/A	N/A	24800000	1010000	154000	190000	126000000	177000	N/A	114000000	8800000	N/A	77800	163000	N/A	64400	729000	715000	134000	1830000	386000	937000	N/A	4000000	N/A
FD_364	MDD+SI	32	32	63.05	840.25	N/A	N/A	N/A	22600000	88700000	5730000	163000	6640000	N/A	272000	141000	205000	139000	N/A	1050000	118000	N/A	86400	N/A	N/A	N/A	19400000	1430000	167000	228000	129000000	263000	N/A	184000000	8900000	N/A	62400	1820000	N/A	58300	1840000	4320000	191000	9930000	1730000	4000000	N/A	6090000	N/A
FD_365	MDD+SI	12	24	107.08	688.09	N/A	N/A	N/A	18700000	88400000	1330000	61800	3820000	N/A	26700	52300	11200	21100	N/A	1430000	60300	N/A	15200	N/A	N/A	N/A	14600000	2170000	108000	192000	134000000	2660000	N/A	197000000	9630000	N/A	92600	162000	N/A	11900	1890000	979000	121000	2610000	407000	3080000	N/A	5810000	N/A
FD_366	MDD+SI	34	15	570.21	491.34	N/A	N/A	N/A	24700000	74400000	17400000	153000	4760000	N/A	34900	84800	19600	107000	N/A	1240000	85000	N/A	28100	N/A	N/A	N/A	16900000	836000	221000	167000	137000000	108000	N/A	347000000	9640000	N/A	97000	222000	N/A	50100	1910000	4050000	135000	6670000	1690000	3310000	N/A	3420000	N/A
FD_368	MDD+SI	39	71	29.05	668.84	N/A	N/A	N/A	15700000	81100000	9610000	66600	10000000	N/A	41100	73900	21800	102000	N/A	1770000	85800	N/A	12100	N/A	N/A	N/A	10100000	1050000	236000	308000	134000000	667000	N/A	185000000	9900000	N/A	81700	266000	N/A	42800	1380000	1270000	143000	2260000	485000	1180000	N/A	7900000	N/A
FD_385	MDD+SI	N/A	N/A	178.49	442.83	N/A	N/A	N/A	14300000	69400000	6850000	149000	3150000	N/A	30400	61100	15700	79500	N/A	1250000	58200	N/A	16000	N/A	N/A	N/A	19500000	922000	55300	125000	132000000	196000	N/A	91000000	8910000	N/A	81400	250000	N/A	50000	1160000	581000	184000	1570000	327000	770000	N/A	15100000	N/A
FD_387	MDD+SI	39	59	45.37	363.29	N/A	N/A	N/A	20900000	49700000	4620000	86900	3240000	N/A	18100	39900	13500	75400	N/A	458000	50800	N/A	6810	N/A	N/A	N/A	7160000	1020000	209000	175000	131000000	95200	N/A	74300000	11600000	N/A	84800	119000	N/A	20800	1470000	908000	159000	2130000	512000	850000	N/A	4370000	N/A
FD_388	MDD+SI	53	58	218.31	633.33	N/A	N/A	N/A	18800000	47100000	1690000	121000	4670000	N/A	22100	45700	11600	39400	N/A	854000	54500	N/A	7610	N/A	N/A	N/A	28300000	975000	31800	169000	131000000	270000	N/A	87700000	10500000	N/A	106000	151000	N/A	127000	1380000	1110000	151000	2700000	427000	971000	N/A	3180000	N/A
FD_392	MDD+SI	32	40	218.25	477	N/A	N/A	N/A	17900000	60100000	4810000	113000	3030000	N/A	24600	32700	12700	19400	N/A	5160000	31100	N/A	16500	N/A	N/A	N/A	34100000	948000	144000	154000	133000000	399000	N/A	95100000	9990000	N/A	63900	135000	N/A	38700	1230000	1170000	124000	2530000	645000	1380000	N/A	8050000	N/A
FD_394	MDD+SI	25	40	94.82	481.12	N/A	N/A	N/A	17400000	79600000	4330000	217000	5020000	N/A	16500	31600	10900	150000	N/A	919000	54200	N/A	14700	N/A	N/A	N/A	24400000	845000	99900	121000	132000000	214000	N/A	404000000	9420000	N/A	82600	161000	N/A	48400	1370000	1130000	140000	2920000	440000	1390000	N/A	6730000	N/A
FD_397	MDD+SI	25	N/A	59.73	770.06	N/A	N/A	N/A	19700000	114000000	4940000	70500	3500000	N/A	118000	31700	75400	97000	N/A	560000	42400	N/A	33300	N/A	N/A	N/A	34100000	936000	120000	248000	132000000	187000	N/A	169000000	10100000	N/A	67900	1090000	N/A	46400	1700000	970000	159000	3160000	549000	1610000	N/A	7660000	N/A
FD_398	MDD+SI	32	50	2717.13	751.66	N/A	N/A	N/A	18900000	68400000	7280000	102000	4530000	N/A	22100	31900	12400	71800	N/A	659000	29600	N/A	12000	N/A	N/A	N/A	81700000	897000	99600	163000	127000000	180000	N/A	229000000	9590000	N/A	45800	202000	N/A	42100	1120000	992000	120000	1840000	523000	582000	N/A	8090000	N/A
FD_399	MDD+SI	25	20	475.58	424.22	N/A	N/A	N/A	14900000	96800000	9530000	142000	18100000	N/A	24400	28500	10500	151000	N/A	1730000	32500	N/A	6180	N/A	N/A	N/A	26000000	1060000	137000	111000	130000000	205000	N/A	174000000	7900000	N/A	68600	174000	N/A	51700	1380000	824000	125000	2000000	564000	1720000	N/A	7730000	N/A
FD_600	MDD+SI	48	57	102.5	408.44	N/A	N/A	N/A	18700000	112000000	23200000	149000	3430000	N/A	15300	34600	8140	17900	N/A	2380000	20100	N/A	13300	N/A	N/A	N/A	26300000	1110000	209000	119000	135000000	147000	N/A	233000000	8280000	N/A	74900	92900	N/A	27000	1130000	1830000	134000	4470000	646000	1230000	N/A	9090000	N/A
FD_601	MDD+SI	47	39	305.13	575.32	N/A	N/A	N/A	16900000	68600000	4230000	155000	3390000	N/A	25400	30900	15200	58100	N/A	919000	47500	N/A	19100	N/A	N/A	N/A	21400000	1040000	202000	185000	132000000	170000	N/A	273000000	9010000	N/A	102000	132000	N/A	39300	932000	1880000	117000	3740000	722000	1270000	N/A	8320000	N/A
FD_604	MDD+SI	31	27	27.43	418.66	N/A	N/A	N/A	16600000	108000000	4910000	272000	3850000	N/A	250000	44000	149000	139000	N/A	1630000	28900	N/A	72100	N/A	N/A	N/A	25900000	1070000	158000	114000	136000000	216000	N/A	180000000	10300000	N/A	83900	3040000	N/A	14100	1330000	614000	153000	1470000	426000	1140000	N/A	8820000	N/A
FD_606	MDD+SI	33	71	553.81	2294.94	N/A	N/A	N/A	16400000	76900000	6240000	200000	4520000	N/A	183000	30000	107000	87900	N/A	2110000	35300	N/A	47800	N/A	N/A	N/A	56500000	1150000	211000	263000	136000000	221000	N/A	471000000	8460000	N/A	77300	1530000	N/A	22600	1430000	1600000	129000	4770000	1530000	1100000	N/A	12400000	N/A
FD_609	MDD+SI	30	22	28.32	516.79	N/A	N/A	N/A	15300000	72700000	460000000	244000	3140000	N/A	85500	34200	37400	43900	N/A	1000000	30700	N/A	28100	N/A	N/A	N/A	16600000	957000	245000	189000	131000000	373000	N/A	175000000	10200000	N/A	75100	1400000	N/A	64300	1330000	1060000	146000	2640000	617000	1710000	N/A	10400000	N/A
FD_611	MDD+SI	23	9	23.8	459.62	N/A	N/A	N/A	19300000	103000000	4980000	182000	3690000	N/A	63500	31300	57300	41500	N/A	682000	34200	N/A	20800	N/A	N/A	N/A	19300000	844000	268000	131000	130000000	176000	N/A	86100000	10900000	N/A	81800	876000	N/A	45900	1920000	865000	150000	1940000	399000	1020000	N/A	13200000	N/A
FD_612	MDD+SI	17	31	58.28	700.44	N/A	N/A	N/A	19200000	98100000	18900000	82200	4390000	N/A	48500	41300	25800	62700	N/A	1160000	44100	N/A	19900	N/A	N/A	N/A	21000000	965000	250000	143000	133000000	194000	N/A	176000000	10900000	N/A	71100	470000	N/A	55200	1520000	2850000	138000	7220000	1360000	2650000	N/A	11900000	N/A
FD_613	MDD+SI	38	38	945.65	469.9	N/A	N/A	N/A	21300000	88400000	3530000	85500	3880000	N/A	51500	35900	27900	37000	N/A	301000	40100	N/A	19900	N/A	N/A	N/A	30200000	1260000	111000	93400	134000000	209000	N/A	103000000	9910000	N/A	92000	395000	N/A	35800	2350000	441000	131000	1390000	473000	615000	N/A	7240000	N/A
FD_615	MDD+SI	17	47	38.51	468.96	N/A	N/A	N/A	16900000	106000000	6600000	163000	3340000	N/A	24300	39700	15100	93400	N/A	1550000	52200	N/A	17600	N/A	N/A	N/A	24300000	1060000	266000	144000	136000000	643000	N/A	189000000	10000000	N/A	108000	180000	N/A	58900	1680000	3140000	130000	8190000	967000	1600000	N/A	5880000	N/A
FD_616	MDD+SI	5	9	113.6	467.09	N/A	N/A	N/A	18100000	83400000	4160000	95800	5140000	N/A	199000	96900	88000	150000	N/A	926000	106000	N/A	67100	N/A	N/A	N/A	22200000	857000	104000	120000	129000000	56300	N/A	275000000	10300000	N/A	75500	2210000	N/A	29800	1640000	6930000	100000	10800000	2580000	3740000	N/A	8150000	N/A
FD_619	MDD+SI	23	6	60.45	591.55	N/A	N/A	N/A	20000000	120000000	5170000	141000	3170000	N/A	185000	55900	111000	193000	N/A	748000	58100	N/A	48100	N/A	N/A	N/A	40500000	1170000	103000	241000	131000000	820000	N/A	113000000	8640000	N/A	59200	1410000	N/A	74700	1020000	819000	123000	2590000	710000	2320000	N/A	13700000	N/A
FD_643	MDD+SI	39	51	452.91	1463.58	N/A	N/A	N/A	25400000	86300000	4480000	185000	5330000	N/A	16900	48400	7250	87900	N/A	488000	44000	N/A	12100	N/A	N/A	N/A	19200000	1230000	280000	341000	135000000	199000	N/A	193000000	8470000	N/A	114000	79700	N/A	29200	919000	1590000	141000	4980000	1290000	1680000	N/A	5320000	N/A
FD_658	MDD+SI	34	56	42.95	521.14	N/A	N/A	N/A	17400000	72000000	10700000	45500	3470000	N/A	15600	24700	5550	24800	N/A	1240000	35800	N/A	9870	N/A	N/A	N/A	36700000	1000000	167000	183000	141000000	389000	N/A	238000000	9940000	N/A	97700	53400	N/A	26200	1380000	431000	107000	973000	281000	469000	N/A	9200000	N/A
FD_659	MDD+SI	26	4	266.69	516.9	N/A	N/A	N/A	19500000	48900000	14100000	128000	6240000	N/A	22100	45800	24300	400000	N/A	796000	75100	N/A	15300	N/A	N/A	N/A	21000000	838000	137000	793000	138000000	243000	N/A	138000000	11300000	N/A	82400	233000	N/A	26700	3490000	539000	136000	1450000	533000	781000	N/A	4510000	N/A
FD_660	MDD+SI	28	62	26.46	524.9	N/A	N/A	N/A	19500000	97200000	9550000	203000	4500000	N/A	14000	45200	14500	59500	N/A	1490000	48900	N/A	20000	N/A	N/A	N/A	24500000	856000	151000	81300	134000000	351000	N/A	131000000	8910000	N/A	100000	122000	N/A	19300	1080000	478000	129000	1360000	355000	1210000	N/A	10500000	N/A
FD_662	MDD+SI	36	59	2397.83	265.26	N/A	N/A	N/A	18900000	64500000	1840000	158000	3490000	N/A	12700	21100	13100	39200	N/A	324000	27400	N/A	8560	N/A	N/A	N/A	37000000	993000	124000	104000	135000000	259000	N/A	77900000	9810000	N/A	94400	70400	N/A	19000	543000	457000	132000	1120000	499000	955000	N/A	3980000	N/A
FD_663	MDD+SI	43	59	199.82	547.53	N/A	N/A	N/A	19400000	101000000	11200000	101000	5270000	N/A	38800	36200	14600	106000	N/A	720000	39400	N/A	8770	N/A	N/A	N/A	20200000	1040000	196000	224000	139000000	247000	N/A	102000000	9890000	N/A	114000	157000	N/A	19600	1870000	1620000	105000	3850000	446000	1240000	N/A	6000000	N/A
FD_664	MDD+SI	38	44	23.02	1086.74	N/A	N/A	N/A	15400000	114000000	4200000	401000	6660000	N/A	12200	36000	12000	81000	N/A	710000	52400	N/A	9100	N/A	N/A	N/A	21300000	1020000	291000	221000	137000000	236000	N/A	182000000	9300000	N/A	99600	136000	N/A	23900	889000	693000	114000	1830000	228000	805000	N/A	10600000	N/A
FD_667	MDD+SI	38	27	29.1	496.55	N/A	N/A	N/A	20300000	63100000	48000000	93700	3660000	N/A	12100	22200	10500	51100	N/A	2170000	30700	N/A	9510	N/A	N/A	N/A	22500000	916000	201000	170000	140000000	429000	N/A	94700000	10000000	N/A	88200	80500	N/A	9910	1510000	794000	157000	1710000	328000	502000	N/A	6480000	N/A
FD_680	MDD+SI	35	47	63.73	500.79	N/A	N/A	N/A	18300000	77800000	7850000	81800	5160000	N/A	17400	46600	6180	63900	N/A	951000	40300	N/A	13500	N/A	N/A	N/A	18500000	932000	254000	142000	137000000	271000	N/A	403000000	9740000	N/A	65700	113000	N/A	22400	1240000	1470000	129000	2640000	549000	917000	N/A	5680000	N/A
FD_686	MDD+SI	39	44	174.6	349.2	N/A	N/A	N/A	17000000	72700000	2590000	662000	4610000	N/A	13400	21500	12700	44500	N/A	420000	24900	N/A	11900	N/A	N/A	N/A	26700000	823000	307000	245000	136000000	194000	N/A	25000000	9470000	N/A	128000	113000	N/A	19800	698000	246000	112000	638000	384000	1020000	N/A	9350000	N/A
[truncated: 628 more columns]

## Sheet: Table S3. Plasma pathway. M MDA
Supplementary Table S3. Metabolic pathway analysis of treatment-resistant major depressive disorder and suicidal ideation. Ranked by random forest analysis. Males.
No.	Pathway Name	Measured Metabolites in the Pathway (N)	Expected Pathway Proportion (P = N/454)	Expected Hits in Sample of 64 (P * 64)	Observed Hits in the Top 64 Metabolites	Fold Enrichment (Obs/Exp)	Hypergeometric p Value	Fraction of Impact Explained (Random Forest MDA 5000 trees) (% of total)	Increased	Decreased
1	Phospholipid Metabolism*	75	0.165198	10.5727	9	0.85125	0.770148	0.209098	1	8
2	Plasmalogen Metabolism*	8	0.0176211	1.12775	4	3.54688	0.0162535	0.142104	0	4
3	Sphingomyelin Metabolism*	38	0.0837004	5.35683	13	2.42681	0.000840348	0.08894	0	13
4	Purine Metabolism	18	0.0396476	2.53744	5	1.97049	0.0938722	0.0637041	2	3
5	Phytonutrients, Bioactive Botanical Metabolites	2	0.00440529	0.281938	2	7.09375	0.019605	0.0596139	0	2
6	Glycolysis and Gluconeogenesis Metabolism	10	0.0220264	1.40969	3	2.12812	0.154889	0.05407	2	1
7	FGF21 and GDF15	2	0.00440529	0.281938	2	7.09375	0.019605	0.0479912	2	0
8	Deoxysphingolipids*	10	0.0220264	1.40969	2	1.41875	0.423213	0.0468204	0	2
9	Pyrimidine Metabolism	9	0.0198238	1.26872	3	2.36458	0.12014	0.0333172	1	2
10	Gamma-Glutamyl and other Dipeptides	2	0.00440529	0.281938	1	3.54688	0.262333	0.0324414	1	0
11	Branch Chain Amino Acid Metabolism	11	0.0242291	1.55066	1	0.644886	0.815789	0.0299628	0	1
12	Bioamines and Neurotransmitter Metabolism	8	0.0176211	1.12775	1	0.886719	0.706491	0.0249901	1	0
13	GABA, Glutamate, Arginine, Ornithine, Proline Metabolism	7	0.0154185	0.986784	2	2.02679	0.257798	0.0246108	2	0
14	Ubiquinone and Dolichol Metabolism*	3	0.00660793	0.422907	2	4.72917	0.0534366	0.0227449	0	2
15	Glycosphingolipid Metabolism*	26	0.0572687	3.6652	2	0.545673	0.905369	0.022304	0	2
16	Vitamin C (Ascorbate) Metabolism	1	0.00220264	0.140969	1	7.09375	0.140969	0.0169043	0	1
17	Urea Cycle	4	0.00881057	0.563877	1	1.77344	0.45664	0.0153874	1	0
18	Collagen Metabolism	5	0.0110132	0.704846	2	2.8375	0.147528	0.0131504	1	1
19	Cholesterol, Cortisol, Non-Gonadal Steroid Metabolism*	12	0.0264317	1.69163	1	0.591146	0.842402	0.0108966	0	1
20	SAM, SAH, Methionine, Cysteine, Glutathione Metabolism	14	0.030837	1.97357	1	0.506696	0.884781	0.00835736	0	1
21	Microbiome Metabolism	20	0.0440529	2.81938	1	0.354687	0.955394	0.00741706	1	0
22	Vitamin B1 (Thiamine) Metabolism	1	0.00220264	0.140969	1	7.09375	0.140969	0.00690731	1	0
23	Fatty Acid Oxidation and Synthesis*	35	0.0770925	4.93392	2	0.405357	0.971536	0.00654659	0	2
24	Eicosanoid and Resolvin Metabolism*	15	0.0330396	2.11454	1	0.472917	0.90154	0.00635469	1	0
25	Endocannabinoid Metabolism*	4	0.00881057	0.563877	1	1.77344	0.45664	0.00536513	1	0
								Subtotals:	18	46
								Total:	64
*Lipids	0.561175

## Sheet: Table S4. Plasma pathways. FMDA
Supplementary Table S4. Metabolic pathway analysis of treatment-resistant major depressive disorder and suicidal ideation. Ranked by random forest analysis. Females
No.	Pathway Name	Measured Metabolites in the Pathway (N)	Expected Pathway Proportion (P = N/450)	Expected Hits in Sample of 67 (P * 67)	Observed Hits in the Top 67 Metabolites	Fold Enrichment (Obs/Exp)	Hypergeometric p Value	Fraction of Impact Explained (Random Forest MDA 5000 trees) (% of total)	Increased	Decreased
1	Sphingomyelin Metabolism*	39	0.0866667	5.80667	12	2.06659	0.00642931	0.243342	0	12
2	Phospholipid Metabolism*	74	0.164444	11.0178	12	1.08915	0.420939	0.168511	0	12
3	Ceramide Metabolism*	32	0.0711111	4.76444	12	2.51866	0.000900232	0.108648	0	12
4	Phytonutrients, Bioactive Botanical Metabolites	3	0.00666667	0.446667	3	6.71642	0.00317538	0.0965046	0	3
5	Glycosphingolipid Metabolism*	24	0.0533333	3.57333	8	2.23881	0.0162108	0.0826191	0	8
6	Vitamin D (Calciferol) Metabolism*	3	0.00666667	0.446667	1	2.23881	0.384185	0.064626	0	1
7	Eicosanoid and Resolvin Metabolism*	13	0.0288889	1.93556	5	2.58324	0.0310366	0.0570198	5	0
8	Purine Metabolism	20	0.0444444	2.97778	2	0.671642	0.827428	0.0433859	2	0
9	Collagen Metabolism	5	0.0111111	0.744444	1	1.34328	0.555133	0.0263528	1	0
10	Plasmalogen Metabolism*	8	0.0177778	1.19111	2	1.6791	0.33944	0.0219879	0	2
11	Vitamin C (Ascorbate) Metabolism	1	0.00222222	0.148889	1	6.71642	0.148889	0.0155832	0	1
12	Microbiome Metabolism	23	0.0511111	3.42444	1	0.292018	0.977851	0.0132932	1	0
13	Bioamines and Neurotransmitter Metabolism	7	0.0155556	1.04222	1	0.959488	0.679136	0.0121297	1	0
14	FGF21 and GDF15	2	0.00444444	0.297778	1	3.35821	0.275892	0.0103729	1	0
15	Gamma-Glutamyl and other Dipeptides	2	0.00444444	0.297778	1	3.35821	0.275892	0.00976871	1	0
16	Amino-Sugar, Galactose, & Non-Glucose Metabolism	3	0.00666667	0.446667	1	2.23881	0.384185	0.00860668	1	0
17	Fatty Acid Oxidation and Synthesis*	35	0.0777778	5.21111	1	0.191898	0.997226	0.00829145	0	1
18	Cholesterol, Cortisol, Non-Gonadal Steroids*	12	0.0266667	1.78667	1	0.559701	0.859239	0.00456579	0	1
19	Branch Chain Amino Acid Metabolism	11	0.0244444	1.63778	1	0.610583	0.833887	0.00439227	0	1
								Subtotals:	13	54
								Total:	67
*Lipids	0.75961

## Sheet: Table S5. Plasma statistics. M
Supplementary Table S5. Plasma metabolomic analysis of males with treatment-resistant major depressive disorder and suicidal ideation.
MRM No.	MRM Name	HMDB number	CAS Number	Pathway Name	PLSDA VIP Score	Log Space Z-Score	Linear Z Score	Student's ttest p	Kruskal-Wallis p	Mann-Whitney U test p	Welch's ttest p	D'Agostino & Pearson omnibus p	D'Agostino & Pearson omnibus p (Linear)	Shapiro-Wilk normality p	Shapiro-Wilk normality p (Linear)	Control Outliers	Control Low Outlier Threshold	Control High Outlier Threshold	Case Outliers	Case Low Outlier Threshold	Case High Outlier Threshold	FDR	q-Value	Log2 Control Mean	Log2 Control Median	Control SD*	Control SEM*	Log2 Case Mean	Log2 Case Median	Case SD*	Case SEM*	Linear Control Mean (Geomean)	2.50% Threshold#	97.50% Threshold+	Hi/Lo Ratio	Linear Case Mean (Geomean)	Fold Change	Log2 SEM	Linear SEM	Percent Difference (Case/Control -1)	Standard Error of the Difference (%)	Spearman_r	Spearman_p	Pearson_r	Pearson_p	Kendall_tau	Kendall_p	AUROC (Random Forest)	RF AUROC Lower Limit (95%CI)
242	L-Lactic acid	HMDB0000190		Glycolysis and Gluconeogenesis Metabolism	2.759	0.864654	0.884398	2.33278e-06	1.18521e-05	1.18521e-05	3.47474e-06	0.551732	0.139003	0.338525	0.0976144	NO	26.813	29.3342	NO	27.7504	29.0069	0.000958772	0.000954318	27.9697	28.0736	1.39806	1.05065	28.3877	28.3787	1.22748	1.03035	2.62849e+08	1.36295e+08	5.06914e+08	3.71925	3.51184e+08	1.33607	0.0833115	1.05945	0.336067	0.0594471	0.456677	4.20305e-06	0.467298	2.33278e-06	0.375552	1.18521e-05	0.726771	0.664062
194	Gamma-glutamyl-Alanine	HMDB0006248		Gamma-Glutamyl and other Dipeptides	2.6829	1.18677	1.7231	4.75372e-06	8.77104e-06	8.77104e-06	4.85361e-06	0.244384	9.21101e-06	0.0959938	1.93693e-06	YES	16.637	19.7759	NO	16.2339	21.9665	0.000976888	0.000972351	18.3485	18.2064	1.6751	1.07903	19.2317	19.1002	1.98141	1.10489	333763	121427	917402	7.55515	615636	1.84453	0.180966	1.13364	0.84453	0.133643	0.46347	2.89087e-06	0.45441	4.75372e-06	0.380795	8.77104e-06	0.616288	0.560417
369	Plasmalogen(p18:0/22:6)	HMDB0011394		Plasmalogen Metabolism	2.6293	-0.931418	-0.748845	7.72143e-06	1.83491e-05	1.83491e-05	8.07093e-06	0.98111	4.02697e-05	0.561641	0.000213667	YES	17.4572	20.4714	NO	16.6321	19.9252	0.00105784	0.00105292	18.8965	18.9643	1.61227	1.07296	18.2546	18.2787	1.5306	1.06406	487986	191351	1.24447e+06	6.50361	312749	0.640898	0.135449	1.09843	-0.359102	0.0984348	-0.446647	7.19913e-06	-0.445318	7.72143e-06	-0.367015	1.83491e-05	0.667046	0.591111
366	Plasmalogen(20:4/p18:0)	HMDB0009412		Plasmalogen Metabolism	2.5636	-0.855854	-0.830538	1.372e-05	5.30014e-05	5.30014e-05	1.53722e-05	0.392313	0.0823393	0.275452	0.121557	NO	21.0855	24.9824	YES	21.3673	23.6173	0.00140973	0.00140318	22.9837	23.034	1.54202	1.06594	22.449	22.4923	1.40449	1.0508	8.2946e+06	3.54925e+06	1.93845e+07	5.46158	5.72554e+06	0.690274	0.116605	1.08418	-0.309726	0.0841804	-0.421406	2.59269e-05	-0.434194	1.372e-05	-0.346156	5.30014e-05	0.666525	0.591111
257	Lutein	HMDB0003233		Phytonutrients, Bioactive Botanical Metabolites	2.5172	-0.930024	-0.677839	2.03357e-05	1.59636e-05	1.59636e-05	2.03702e-05	0.885535	8.44454e-05	0.317748	3.17617e-05	YES	15.6939	19.0817	YES	14.9659	18.4215	0.00167159	0.00166383	17.432	17.3878	1.70444	1.0818	16.7165	16.6937	1.69962	1.08044	176828	62179.8	502867	8.0873	107690	0.609008	0.159136	1.11662	-0.390992	0.116618	-0.449865	6.06871e-06	-0.426348	2.03357e-05	-0.369908	1.59636e-05	0.739265	0.688889
363	Phosphorylcholine	HMDB0001565		Phospholipid Metabolism	2.4861	-0.890599	-0.655043	2.63475e-05	2.03527e-05	2.03527e-05	2.68246e-05	0.038745	1.09784e-08	0.186432	1.81008e-06	YES	16.7023	21.3959	NO	14.471	21.6035	0.00180481	0.00179642	18.905	19.0491	2.22298	1.125	17.8786	18.0372	2.11721	1.11562	490869	102559	2.3494e+06	22.9079	240982	0.490931	0.23193	1.1744	-0.509069	0.174405	-0.444239	8.17165e-06	-0.421075	2.63475e-05	-0.364912	2.03527e-05	0.699138	0.571111
440	Tiglylcarnitine	HMDB0002366	64191-86-2	Branch Chain Amino Acid Metabolism	2.3913	-0.840722	-0.736481	5.65166e-05	0.000133859	0.000133859	5.78546e-05	0.353247	0.15409	0.630333	0.0393706	NO	19.1485	23.7261	NO	18.8812	22.6619	0.00331833	0.00330292	21.427	21.4373	1.60616	1.07236	20.8523	20.7715	1.54475	1.06549	2.81957e+06	1.11387e+06	7.13725e+06	6.40761	1.89309e+06	0.67141	0.136139	1.09896	-0.32859	0.0989599	-0.398184	7.72495e-05	-0.405008	5.65166e-05	-0.32734	0.000133859	0.744508	0.682222
164	DeoxydihydroCer(m18:0/22:0)			Deoxysphingolipids	2.3488	-0.953408	-0.775351	7.85287e-05	0.00011254	0.00011254	7.76676e-05	0.834692	0.00663849	0.90239	0.00590673	NO	15.8278	18.352	YES	15.7708	17.8266	0.00358615	0.00356949	17.1115	17.0899	1.38455	1.04914	16.6639	16.7987	1.48265	1.05913	141600	74833.8	267936	3.58041	103834	0.733288	0.107976	1.07772	-0.266712	0.0777156	-0.402624	6.30856e-05	-0.397821	7.85287e-05	-0.331624	0.00011254	0.686447	0.591111
357	PS(36:2)	HMDB0012390		Phospholipid Metabolism	2.3516	-0.695578	-0.490033	7.68906e-05	0.000774006	0.000774006	0.000101882	0.0325774	5.70314e-14	0.00508596	1.2742e-09	YES	12.6206	18.3632	NO	13.2698	16.9936	0.00358615	0.00356949	15.7744	15.4919	2.05275	1.11186	15.0527	15.1317	1.50073	1.061	56050	13689.8	229484	16.7631	33987.7	0.606382	0.175216	1.12913	-0.393618	0.129133	-0.350505	0.000572361	-0.398287	7.68906e-05	-0.287949	0.000774006	0.629433	0.404444
367	Plasmalogen(22:6/p16:0)	HMDB0009708		Plasmalogen Metabolism	2.288	-0.724219	-0.688757	0.000124232	0.000222186	0.000222186	0.00014004	0.813652	0.00107384	0.994892	0.00965792	NO	17.7825	21.5996	NO	17.733	20.4828	0.00408462	0.00406564	19.6372	19.691	1.57801	1.06957	19.1606	19.1079	1.39028	1.04924	815454	333507	1.99385e+06	5.97845	586037	0.718664	0.119262	1.08618	-0.281336	0.0861793	-0.384955	0.000138918	-0.387517	0.000124232	-0.31625	0.000222186	0.600796	0.511111
168	Deoxyguanosine	HMDB0000085		Purine Metabolism	2.3055	0.949902	1.12999	0.000109018	0.000269786	0.000269786	0.000108046	0.280979	0.204937	0.404724	0.053298	NO	15.9501	17.8066	NO	15.9167	18.4338	0.00408462	0.00406564	16.9119	16.8784	1.27079	1.03596	17.2403	17.1752	1.34846	1.04457	123308	77091	197231	2.55842	154828	1.25563	0.0809718	1.05773	0.255627	0.0577303	0.379778	0.000173611	0.390486	0.000109018	0.312632	0.000269786	0.662445	0.462891
360	Phenylacetylglutamine	HMDB0006344		Urea Cycle	2.3018	0.776918	0.926972	0.000112111	0.000451518	0.000451518	0.000117501	0.0149808	0.00644202	0.0408205	0.000229076	NO	20.2157	27.4403	NO	21.9913	27.4658	0.00408462	0.00406564	23.8079	23.828	2.17581	1.12145	24.6793	24.7286	1.93745	1.10128	1.46861e+07	3.20014e+06	6.73972e+07	21.0607	2.68664e+07	1.82938	0.216138	1.16162	0.829379	0.16162	0.365732	0.000312111	0.389853	0.000112111	0.300524	0.000451518	0.650671	0.56875
352	PS(18:0/18:1)	HMDB0010163		Phospholipid Metabolism	2.2827	-0.637171	-0.52943	0.000129197	0.00216879	0.00216879	0.000191952	0.170768	1.34411e-09	0.0477566	7.75221e-09	NO	13.6472	21.8934	YES	15.425	18.6602	0.00408462	0.00406564	18.0707	17.7703	2.95007	1.17293	17.0763	17.0426	1.6009	1.07105	275317	33034	2.29458e+06	69.4613	138188	0.501922	0.250522	1.18964	-0.498078	0.189637	-0.319662	0.00178776	-0.386621	0.000129197	-0.26264	0.00216879	0.640796	0.630859
356	PS(36:0)	HMDB0012378		Phospholipid Metabolism	2.2616	-0.655928	-0.556657	0.000150869	0.00328948	0.00328948	0.000198996	0.103419	4.13162e-07	0.0157429	3.19736e-08	NO	9.59944	18.3857	YES	11.4533	15.2074	0.0044291	0.00440852	14.3065	13.9926	2.89	1.16938	13.3023	13.3304	1.7643	1.08634	20262.7	2531.27	162202	64.0793	10101.4	0.498522	0.255412	1.19368	-0.501478	0.193676	-0.306444	0.00281273	-0.383048	0.000150869	-0.251809	0.00328948	0.689057	0.628889
368	Plasmalogen(p16:0/20:4)	HMDB0011352		Plasmalogen Metabolism	2.1701	-0.729143	-0.690069	0.000289815	0.000618455	0.000618455	0.000300408	0.668571	0.158152	0.341559	0.0273789	NO	20.604	24.9249	YES	20.9777	23.7727	0.00794092	0.00790403	22.7809	22.7645	1.58162	1.06993	22.2987	22.3752	1.48424	1.05929	7.20675e+06	2.93427e+06	1.77002e+07	6.03223	5.15901e+06	0.715858	0.128125	1.09287	-0.284142	0.0928724	-0.356913	0.000445077	-0.367543	0.000289815	-0.29318	0.000618455	0.651962	0.574219
208	Guanosine	HMDB0000133		Purine Metabolism	2.1377	-0.629492	-0.430964	0.000362269	0.000438629	0.000438629	0.000436105	0.0032336	5.36543e-16	0.00748738	1.85084e-10	YES	16.4781	19.6757	YES	16.1425	19.1481	0.00827181	0.00823339	18.2321	18.0769	1.89048	1.09844	17.6537	17.6453	1.45689	1.05642	307892	88373	1.0727e+06	12.1383	206205	0.669731	0.156911	1.1149	-0.330269	0.114897	-0.366535	0.00030204	-0.36206	0.000362269	-0.301253	0.000438629	0.682671	0.557778
383	SM(d18:1/16:0 OH)			Sphingomyelin Metabolism	2.1432	-0.872096	-0.710737	0.000348861	0.000839681	0.000839681	0.000345054	0.922196	0.0104093	0.940492	0.049598	NO	22.5281	24.6685	YES	21.767	24.7687	0.00827181	0.00823339	23.5841	23.5983	1.34447	1.04461	23.2117	23.2679	1.44635	1.05531	1.25752e+07	7.03977e+06	2.24633e+07	3.19091	9.71422e+06	0.772489	0.099977	1.07176	-0.227511	0.0717563	-0.348154	0.000626881	-0.362993	0.000348861	-0.286781	0.000839681	0.633527	0.582222
355	PS(34:2)	HMDB0012358		Phospholipid Metabolism	2.1423	-0.703413	-0.500238	0.000350896	0.00156568	0.00156568	0.000369119	0.0273372	2.57408e-11	0.0461252	2.52428e-08	YES	12.5071	16.7351	NO	12.1242	16.0823	0.00827181	0.00823339	14.7146	14.6211	1.73642	1.08476	14.1546	14.1033	1.57146	1.06815	26886.8	9116.21	79298.1	8.69859	18237.4	0.678302	0.151083	1.1104	-0.321698	0.110403	-0.329685	0.00125055	-0.36285	0.000350896	-0.271059	0.00156568	0.669045	0.56
163	DeoxydihydroCer(m18:0/20:0)			Deoxysphingolipids	2.1108	-0.76626	-0.710461	0.000434559	0.000852554	0.000852554	0.000433229	0.433285	0.203963	0.184876	0.178813	NO	12.9379	16.5141	YES	12.7632	15.8694	0.00893018	0.0088887	14.6286	14.726	1.48313	1.05984	14.1929	14.3163	1.49665	1.06058	25331.5	11699	54849.8	4.68843	18728	0.739318	0.119289	1.0862	-0.260682	0.0861997	-0.347713	0.000637616	-0.357515	0.000434559	-0.285913	0.000852554	0.518701	0.295556
354	PS(34:1)	HMDB0012357		Phospholipid Metabolism	2.1153	-0.606439	-0.47436	0.000421671	0.00811452	0.00811452	0.000527928	0.121474	8.7603e-12	0.0127805	1.79225e-09	YES	12.0079	19.0364	NO	13.1209	17.0443	0.00893018	0.0088887	15.8175	15.5222	2.56128	1.14875	14.9947	15.0826	1.65052	1.07583	57748.9	9140.47	364854	39.9163	32646.7	0.565322	0.226148	1.16971	-0.434678	0.169707	-0.275997	0.0074098	-0.358272	0.000421671	-0.226686	0.00811452	0.682225	0.615556
320	PE (18:0/18:0)	HMDB0008991		Phospholipid Metabolism	2.0901	-0.664802	-0.657633	0.00049936	0.000357556	0.000357556	0.000536288	0.194412	0.00513928	0.595271	0.0101229	YES	15.6509	19.048	NO	15.0497	18.6472	0.00977318	0.00972779	17.2559	17.3495	1.67552	1.07907	16.7608	16.8484	1.4819	1.05905	156506	56911.4	430390	7.56246	111049	0.709554	0.137491	1.09999	-0.290446	0.0999908	-0.372154	0.000239485	-0.353998	0.00049936	-0.306042	0.000357556	0.701155	0.586667
447	Uridine	HMDB0000296		Pyrimidine Metabolism	2.0525	-0.676821	-0.629979	0.000639542	0.000644333	0.000644333	0.000664085	0.644126	0.00412012	0.928447	0.0142326	YES	19.3382	21.8173	NO	19.0562	21.3089	0.0115884	0.0115345	20.5447	20.5777	1.44298	1.05556	20.1866	20.1825	1.36083	1.04597	1.52953e+06	745438	3.13839e+06	4.21012	1.19335e+06	0.780208	0.101431	1.07284	-0.219792	0.0728369	-0.35575	0.000466053	-0.347634	0.000639542	-0.292914	0.000644333	0.707457	0.66
438	Thiamine	HMDB0000235		Vitamin B1 (Thiamine) Metabolism	2.0504	0.771196	0.957428	0.000648497	0.000901223	0.000901223	0.000642066	0.488994	0.000317031	0.318641	8.60626e-05	NO	16.4431	21.2087	NO	16.6746	22.5266	0.0115884	0.0115345	18.9414	18.8259	1.7536	1.08634	19.5663	19.6006	1.85656	1.09445	503406	167424	1.51363e+06	9.04072	776312	1.54212	0.176712	1.1303	0.542117	0.130305	0.3461	0.000678335	0.347273	0.000648497	0.284329	0.000901223	0.66515	0.568889
416	SM(d18:1/26:2)			Sphingomyelin Metabolism	2.0373	-0.814388	-0.678015	0.000706048	0.00112098	0.00112098	0.000697528	0.504442	0.000174065	0.176513	0.00531624	YES	21.1126	22.7932	YES	20.3295	22.9611	0.0116074	0.0115535	21.9301	21.9529	1.3112	1.04076	21.6117	21.6453	1.3938	1.04962	3.99583e+06	2.34949e+06	6.79579e+06	2.89245	3.20463e+06	0.801994	0.090575	1.06479	-0.198006	0.0647944	-0.339697	0.000864545	-0.345052	0.000706048	-0.27926	0.00112098	0.608472	0.5625
69	Ascorbic acid	HMDB0000044		Vitamin C (Ascorbate) Metabolism	2.0424	-0.83236	-0.663538	0.000683184	0.00528012	0.00528012	0.000675637	2.68066e-05	0.663435	4.37245e-08	0.112477	YES	16.6482	20.2139	NO	7.29226	25.1123	0.0116074	0.0115535	17.7272	18.4311	3.42928	1.19925	16.2473	16.2023	4.74806	1.2551	216975	19382.5	2.42889e+06	125.314	77790.5	0.358524	0.419731	1.33768	-0.641476	0.337679	-0.290818	0.00468379	-0.345914	0.000683184	-0.238887	0.00528012	0.735848	0.631111
228	Inosine_neg	HMDB0000195		Purine Metabolism	2.0227	-0.686326	-0.467823	0.000775576	0.00116718	0.00116718	0.00079053	0.140808	8.40553e-14	0.294924	1.00525e-08	YES	18.4689	22.5929	YES	18.1447	21.7472	0.0122601	0.0122031	20.513	20.5309	1.80172	1.09068	19.93	19.9459	1.69986	1.08046	1.49633e+06	471930	4.74433e+06	10.053	998944	0.667598	0.167775	1.12333	-0.332402	0.123325	-0.3385	0.000904129	-0.34258	0.000775576	-0.27837	0.00116718	0.670133	0.562222
202	Glycerol 3-phosphate	HMDB0000126		Glycolysis and Gluconeogenesis Metabolism	1.9828	-0.819462	-0.589407	0.00099855	0.00231249	0.00231249	0.000988333	0.71565	0.000377723	0.635816	0.00214594	YES	15.0853	17.4336	NO	13.5475	18.3017	0.0152001	0.0151295	16.2629	16.2595	1.48772	1.06032	15.7933	15.9246	1.67639	1.07827	78635.8	36097.9	171301	4.74545	56786.8	0.722149	0.137696	1.10015	-0.277851	0.100147	-0.317657	0.00191752	-0.335828	0.00099855	-0.260933	0.00231249	0.537459	0.44375
353	PS(18:0/20:4)	HMDB0012383		Phospholipid Metabolism	1.9558	-0.55057	-0.469633	0.0011809	0.0133482	0.0133482	0.00142432	0.171706	6.9147e-12	0.0218831	1.58633e-09	NO	11.901	21.3895	NO	13.0274	18.7131	0.0173339	0.0172534	16.7508	16.6452	3.08875	1.1809	15.855	15.8703	1.78623	1.0883	110280	12092.7	1.00571e+06	83.1669	59270.4	0.537452	0.269167	1.20511	-0.462548	0.205112	-0.257968	0.012542	-0.331261	0.0011809	-0.211831	0.0133482	0.577873	0.506667
246	L-Proline	HMDB0000162		GABA, Glutamate, Arginine, Ornithine, Proline Metabolism	1.9142	0.681496	0.712609	0.00152268	0.00180575	0.00180575	0.00152105	0.255711	0.288904	0.207827	0.0799614	NO	26.6183	28.038	YES	26.988	27.9066	0.020243	0.020149	27.3199	27.3282	1.16225	1.02242	27.4678	27.4473	1.16399	1.0224	1.67541e+08	1.24777e+08	2.2496e+08	1.80289	1.85618e+08	1.1079	0.0452118	1.03183	0.107899	0.0318346	0.325329	0.00146281	0.324205	0.00152268	0.268318	0.00180575	0.633872	0.58
238	L-Glutamic acid	HMDB0000148		Bioamines and Neurotransmitter Metabolism	1.9137	0.816939	1.2056	0.00152685	0.00208632	0.00208632	0.0015148	0.802852	5.9881e-05	0.716895	0.000559265	NO	21.3022	25.7548	NO	21.5714	26.7262	0.020243	0.020149	23.5769	23.5285	1.61432	1.07317	24.1414	24.1488	1.93334	1.10094	1.25132e+07	4.89447e+06	3.19911e+07	6.53616	1.85047e+07	1.47882	0.172117	1.12671	0.478821	0.126711	0.320868	0.00171357	0.324128	0.00152685	0.26372	0.00208632	0.621019	0.5625
137	CoQ10H2	HMDB0013111		Ubiquinone and Dolichol Metabolism	1.9207	-0.637302	-0.534048	0.00146426	0.00234214	0.00234214	0.0014998	0.316697	0.000401191	0.152303	2.30649e-05	NO	10.8178	14.4495	YES	11.3666	13.2146	0.020243	0.020149	12.7666	12.6337	1.60079	1.07183	12.334	12.2906	1.50551	1.06149	6968.36	2771.01	17523.6	6.32391	5163.08	0.740932	0.132018	1.09583	-0.259068	0.0958257	-0.317257	0.00194435	-0.325302	0.00146426	-0.260604	0.00234214	0.640567	0.566667
136	CoQ 10	HMDB0001072		Ubiquinone and Dolichol Metabolism	1.8959	-0.635035	-0.533483	0.00169957	0.00405324	0.00405324	0.00173099	0.307056	0.000873791	0.0892951	1.74571e-05	NO	13.0347	16.9725	YES	13.549	15.903	0.0218288	0.0217274	15.0947	15.0036	1.58951	1.07072	14.6701	14.726	1.51149	1.06211	34990.2	14108.1	86781	6.15115	26069.7	0.745058	0.131433	1.09538	-0.254942	0.0953808	-0.299634	0.00352465	-0.321101	0.00169957	-0.246213	0.00405324	0.647144	0.566667
417	Saccharopine	HMDB0000279	997-68-2	Collagen Metabolism	1.8901	0.931307	1.21957	0.00175897	0.00849043	0.00849043	0.00178151	0.0024295	1.60103e-07	0.00124499	6.24793e-07	YES	18.5833	20.0145	NO	17.7834	21.5595	0.0219072	0.0218054	19.4101	19.2989	1.35184	1.04545	19.8152	19.6714	1.66509	1.07721	696674	385850	1.25789e+06	3.26004	922487	1.32413	0.125	1.09051	0.32413	0.0905078	0.274396	0.00777494	0.320125	0.00175897	0.225423	0.00849043	0.650327	0.484444
186	GM3(d18:1/16:0)	HMDB0004844		Glycosphingolipid Metabolism	1.8673	-0.683335	-0.60767	0.00201278	0.00115167	0.00115167	0.00199946	0.224685	0.103915	0.391707	0.140924	YES	15.6833	17.989	YES	15.3188	17.7857	0.024331	0.024218	16.816	16.8361	1.37507	1.04808	16.502	16.5522	1.40612	1.05097	115375	61800.9	215393	3.48527	92809.1	0.804409	0.0986638	1.07078	-0.195591	0.0707813	-0.338897	0.000890824	-0.316261	0.00201278	-0.278601	0.00115167	0.630133	0.542222
391	SM(d18:1/18:1 OH)			Sphingomyelin Metabolism	1.8468	-0.726364	-0.642056	0.00226882	0.00463024	0.00463024	0.00224173	0.257702	0.0198952	0.0618488	0.0149636	NO	23.6288	26.2433	YES	23.799	25.6891	0.0266424	0.0265186	24.9734	24.9361	1.34457	1.04462	24.6631	24.7441	1.43369	1.05395	3.29405e+07	1.84376e+07	5.88514e+07	3.19193	2.65663e+07	0.806493	0.0985589	1.0707	-0.193507	0.0707034	-0.295224	0.00406773	-0.312786	0.00226882	-0.242507	0.00463024	0.647656	0.566667
182	FGF21			Protein	2.3832	0.710233	1.45643	0.00286846	0.00146606	0.00146606	0.00283452	0.00219858	0.27228	0.00105969	0.00831063	NO	3.84329	9.47646	NO	3.82376	11.0623	0.0320823	0.0319333	6.39557	6.65987	2.11722	1.11694	7.16417	7.44303	2.49976	1.14298	84.1898	19.3534	366.237	18.9237	143.427	1.70361	0.250263	1.18942	0.70361	0.189424	0.331675	0.00116319	0.305858	0.00286846	0.272386	0.00146606	0.664146	0.61875
364	Pimelylcarnitine	HMDB0013328		Fatty Acid Oxidation and Synthesis	1.8046	-0.739075	-0.5118	0.00288819	0.00255996	0.00255996	0.00285521	0.22701	0.320812	0.0948761	0.193061	NO	21.777	26.0862	NO	20.6123	26.1168	0.0320823	0.0319333	23.8461	23.9316	1.72312	1.08353	23.2659	23.3645	2.03313	1.10905	1.50796e+07	5.19054e+06	4.38093e+07	8.44024	1.00864e+07	0.668876	0.188929	1.13992	-0.331124	0.139917	-0.314457	0.00214226	-0.305653	0.00288819	-0.258392	0.00255996	0.55577	0.464444
129	Cholesteryl sulfate	HMDB0000653		Cholesterol, Cortisol, Non-Gonadal Steroid Metabolism	1.7766	-0.667955	-0.60105	0.00338132	0.00497433	0.00497433	0.00334882	0.60811	0.210385	0.493952	0.0847311	NO	24.4232	25.7917	NO	24.3132	25.6992	0.0365716	0.0364017	25.1408	25.1075	1.17611	1.02421	24.9845	25.0062	1.20202	1.0272	3.69955e+07	2.69197e+07	5.08427e+07	1.88868	3.31965e+07	0.897312	0.0518643	1.0366	-0.102688	0.0366036	-0.292826	0.00439338	-0.300899	0.00338132	-0.240673	0.00497433	0.555133	0.527344
41	5-HETE	HMDB0011134		Eicosanoid and Resolvin Metabolism	1.7703	0.818314	0.078327	0.00350198	0.010158	0.010158	0.00349342	6.31313e-15	2.42954e-23	5.20465e-09	7.07045e-15	YES	13.4278	17.6706	YES	12.1619	19.7921	0.0369055	0.0367341	15.7419	15.5492	2.80659	1.16434	16.9603	15.977	5.02565	1.26555	54802.2	7250.49	414218	57.1297	127512	2.32676	0.404508	1.32364	1.32676	0.323637	0.267983	0.00940227	0.299831	0.00350198	0.22008	0.010158	0.544219	0.472656
373	Pyroglutamic acid	HMDB0000267		GABA, Glutamate, Arginine, Ornithine, Proline Metabolism	1.7397	0.615497	0.819697	0.00414416	0.00269277	0.00269277	0.00413736	0.0549294	0.133533	0.1493	0.172497	YES	16.3353	19.5902	YES	16.2965	20.5946	0.0425812	0.0423834	17.8403	17.9627	1.63349	1.07503	18.276	18.4456	1.64768	1.07556	234671	89691.7	613996	6.84563	317418	1.35261	0.148118	1.10812	0.352609	0.108123	0.312854	0.00226349	0.294647	0.00414416	0.257075	0.00269277	0.554806	0.400391
402	SM(d18:1/22:1)	HMDB0012104		Sphingomyelin Metabolism	1.7263	-0.870119	-0.73183	0.00445483	0.00146426	0.00146426	0.00448044	0.330037	0.933829	0.496074	0.965225	YES	24.2341	25.33	YES	24.0495	25.181	0.0436276	0.0434249	24.7409	24.782	1.15951	1.02206	24.5551	24.6153	1.29847	1.03883	2.80377e+07	2.09781e+07	3.74731e+07	1.78629	2.465e+07	0.879173	0.0633407	1.04488	-0.120827	0.0448825	-0.331713	0.00116162	-0.292392	0.00445483	-0.273154	0.00146426	0.605417	0.526667
406	SM(d18:1/24:0 OH)			Sphingomyelin Metabolism	1.7262	-0.630331	-0.566123	0.00445829	0.00521713	0.00521713	0.00442907	0.943974	0.0467697	0.925127	0.178233	NO	20.9722	22.9232	YES	20.6228	22.6852	0.0436276	0.0434249	21.919	21.9477	1.32312	1.04215	21.6644	21.654	1.35372	1.04517	3.96522e+06	2.29052e+06	6.86436e+06	2.99686	3.32368e+06	0.83821	0.0872298	1.06233	-0.16179	0.0623284	-0.291223	0.0046239	-0.292367	0.00445829	-0.2393	0.00521713	0.639065	0.568889
407	SM(d18:1/24:0)	HMDB0011697		Sphingomyelin Metabolism	1.7213	-0.7609	-0.608722	0.00457754	0.00629591	0.00629591	0.00454207	0.340642	0.000205153	0.278998	0.00419542	YES	23.9595	25.3811	YES	23.6663	25.3908	0.0437528	0.0435496	24.6708	24.6703	1.24404	1.03272	24.4311	24.5285	1.37959	1.04806	2.67079e+07	1.74087e+07	4.09744e+07	2.35367	2.26194e+07	0.846918	0.0821159	1.05857	-0.153082	0.0585694	-0.284826	0.00565434	-0.29154	0.00457754	-0.234363	0.00629591	0.590341	0.548889
200	Glyceric acid	HMDB0000139		Glycolysis and Gluconeogenesis Metabolism	1.695	0.648126	0.649024	0.00526949	0.00367422	0.00367422	0.00521439	0.0015823	7.68726e-07	0.00302067	1.04289e-05	YES	18.964	20.4756	YES	19.0655	20.6858	0.0486061	0.0483803	19.7782	19.7198	1.22914	1.03089	19.9711	19.8757	1.27485	1.03605	899145	600085	1.34725e+06	2.24509	1.02778e+06	1.14307	0.0673582	1.0478	0.143069	0.0477962	0.302852	0.00317025	0.287084	0.00526949	0.24905	0.00367422	0.618053	0.541667
408	SM(d18:1/24:1)	HMDB0012107		Sphingomyelin Metabolism	1.6931	-0.750354	-0.619145	0.00532184	0.00414902	0.00414902	0.00527914	0.344528	0.149487	0.803275	0.500329	YES	23.6172	24.7416	YES	23.006	25.015	0.0486061	0.0483803	24.1749	24.1794	1.21343	1.02893	23.9655	24.0105	1.33211	1.04272	1.89393e+07	1.29626e+07	2.76717e+07	2.13474	1.63803e+07	0.864884	0.0730409	1.05193	-0.135116	0.0519316	-0.298864	0.00361452	-0.286768	0.00532184	-0.246161	0.00414902	0.625813	0.524444
146	Cytidine	HMDB0000089		Pyrimidine Metabolism	1.6814	-0.560325	-0.39848	0.00566171	0.00354337	0.00354337	0.00572799	0.687554	3.98061e-06	0.490837	1.76323e-06	NO	16.1061	22.6569	YES	15.1649	22.1883	0.0505068	0.0502722	19.3424	19.3815	2.64124	1.15396	18.5572	18.6766	2.40904	1.13684	664717	99059	4.46046e+06	45.0284	385734	0.580297	0.277338	1.21196	-0.419703	0.211957	-0.304034	0.0030484	-0.284784	0.00566171	-0.249658	0.00354337	0.577561	0.433333
403	SM(d18:1/22:2 OH)			Sphingomyelin Metabolism	1.6776	-0.694743	-0.590253	0.00577572	0.0061525	0.0061525	0.0057102	0.084074	0.081941	0.0322456	0.0293518	YES	21.0833	22.1224	YES	20.3691	22.4233	0.0505068	0.0502722	21.5655	21.6028	1.28479	1.03764	21.3143	21.3962	1.39951	1.05025	3.1036e+06	1.89914e+06	5.07194e+06	2.67065	2.60769e+06	0.840215	0.0885689	1.06331	-0.159785	0.0633149	-0.285617	0.00551683	-0.284143	0.00577572	-0.234747	0.0061525	0.598177	0.550781
178	Ergothioneine	HMDB0003045		Phytonutrients, Bioactive Botanical Metabolites	1.65	-0.642137	-0.424107	0.00667106	0.00104691	0.00104691	0.00659748	0.00851347	1.23135e-11	0.00293128	3.71779e-07	YES	19.3397	21.013	YES	18.1122	21.3458	0.0571209	0.0568556	20.2076	20.1763	1.46266	1.05767	19.8553	19.729	1.58861	1.06985	1.21085e+06	574659	2.55137e+06	4.4398	948521	0.783349	0.12661	1.09173	-0.216651	0.0917252	-0.341714	0.000801389	-0.279459	0.00667106	-0.281104	0.00104691	0.688053	0.627083
371	Pseudouridine	HMDB0000767		Pyrimidine Metabolism	1.6383	0.579653	0.630847	0.00708458	0.0136353	0.0136353	0.00706799	0.604469	0.524661	0.802566	0.61316	NO	18.5515	20.3857	NO	18.5759	20.5924	0.0594237	0.0591477	19.4325	19.4686	1.22845	1.0308	19.6046	19.5842	1.23561	1.03134	707585	472756	1.05906e+06	2.24018	797214	1.12667	0.0624318	1.04422	0.126669	0.0442244	0.257174	0.0128259	0.277482	0.00708458	0.211346	0.0136353	0.524826	0.382812
390	SM(d18:1/18:0)	HMDB0001348		Sphingomyelin Metabolism	1.6176	-0.53865	-0.545961	0.00787445	0.003091	0.003091	0.00795351	0.252444	0.156369	0.22762	0.445837	YES	20.947	23.0328	YES	20.7576	22.7037	0.0634588	0.063164	21.9042	21.9899	1.35553	1.04587	21.6678	21.7307	1.31904	1.04122	3.92481e+06	2.16214e+06	7.12451e+06	3.29513	3.33164e+06	0.848865	0.0870774	1.06222	-0.151135	0.0622162	-0.308449	0.00262928	-0.273972	0.00787445	-0.253484	0.003091	0.611105	0.495556
426	THC 18:1/16:0	HMDB0004879		Glycosphingolipid Metabolism	1.6191	-0.61047	-0.525909	0.00781439	0.0102687	0.0102687	0.00774174	0.0947971	0.23526	0.121178	0.129309	NO	15.4864	18.2936	NO	14.9423	18.2509	0.0634588	0.063164	16.8162	16.89	1.39922	1.05077	16.5204	16.5966	1.47483	1.05831	115394	59737.8	222904	3.73137	93999.4	0.814595	0.108586	1.07817	-0.185405	0.078171	-0.267592	0.00951067	-0.274228	0.00781439	-0.219931	0.0102687	0.529725	0.464583
396	SM(d18:1/20:1 OH)			Sphingomyelin Metabolism	1.6077	-0.715099	-0.604366	0.00827907	0.00731972	0.00731972	0.00820437	0.218219	0.803437	0.135033	0.411117	NO	24.1383	26.1748	YES	24.1213	25.7777	0.0654365	0.0651325	25.1265	25.1565	1.29345	1.03867	24.861	24.9495	1.47091	1.0579	3.66291e+07	2.21204e+07	6.06537e+07	2.74198	3.04728e+07	0.83193	0.0979284	1.07024	-0.16807	0.0702356	-0.279611	0.00664018	-0.272293	0.00827907	-0.229889	0.00731972	0.483738	0.4125
401	SM(d18:1/22:0)	HMDB0012103		Sphingomyelin Metabolism	1.5659	-0.701025	-0.580744	0.0101938	0.00829985	0.00829985	0.0100998	0.579707	0.794063	0.703745	0.806512	NO	21.0049	22.6059	YES	20.8816	22.4177	0.0775865	0.0772261	21.81	21.8054	1.23319	1.03139	21.598	21.6497	1.37463	1.04751	3.67673e+06	2.43806e+06	5.5447e+06	2.27422	3.1743e+06	0.863349	0.0804435	1.05734	-0.136651	0.0573431	-0.2752	0.00758973	-0.26521	0.0101938	-0.226134	0.00829985	0.542413	0.44
2	1-Methyladenosine	HMDB0003331		Purine Metabolism	1.5687	0.581942	0.662181	0.0100521	0.0143701	0.0143701	0.00997273	0.12423	0.904061	0.42637	0.985165	YES	23.5812	24.8822	NO	23.6752	25.0405	0.0775865	0.0772261	24.2223	24.2317	1.18167	1.02492	24.3624	24.3578	1.20743	1.02788	1.9572e+07	1.41105e+07	2.71474e+07	1.92391	2.15687e+07	1.10202	0.0532376	1.03759	0.102018	0.0375908	0.255209	0.0135534	0.265692	0.0100521	0.210367	0.0143701	0.470385	0.322222
365	Pipecolic acid	HMDB0000070		Collagen Metabolism	1.5557	-0.596757	-0.525402	0.0107115	0.0220171	0.0220171	0.0106044	0.293722	0.275508	0.671443	0.185939	NO	27.0709	29.0197	YES	26.7802	29.0145	0.0800441	0.0796722	28.0494	28.0453	1.24207	1.03248	27.8628	27.8974	1.29639	1.03859	2.77784e+08	1.81627e+08	4.24847e+08	2.33911	2.44076e+08	0.878654	0.0714866	1.0508	-0.121346	0.0507989	-0.238757	0.0211787	-0.263497	0.0107115	-0.196387	0.0220171	0.482405	0.4625
451	Xanthosine	HMDB0000299		Purine Metabolism	1.5436	-0.467823	-0.410972	0.0113648	0.0279455	0.0279455	0.0118117	0.00798397	1.06051e-12	0.0303228	7.69729e-08	YES	15.7093	18.267	YES	15.8566	17.791	0.0834097	0.0830223	17.0835	16.9882	1.46	1.05738	16.8281	16.8238	1.31699	1.04098	138879	66146.2	291587	4.40822	116345	0.837745	0.0991846	1.07117	-0.162255	0.0711679	-0.229163	0.0271351	-0.261435	0.0113648	-0.188767	0.0279455	0.637671	0.597778
290	Oleic acid	HMDB0000207		Fatty Acid Oxidation and Synthesis	1.5354	-0.620822	-0.416053	0.0118245	0.00715567	0.00715567	0.0116902	0.250663	0.0867547	0.591048	0.163001	YES	16.9784	20.7909	NO	16.1299	20.7612	0.0845244	0.0841318	18.8904	18.8846	1.6357	1.07525	18.4497	18.4456	1.90211	1.09832	485928	185231	1.27476e+06	6.88201	358014	0.736764	0.171064	1.12589	-0.263236	0.125889	-0.280401	0.00648176	-0.260046	0.0118245	-0.230278	0.00715567	0.510654	0.482222
414	SM(d18:1/26:1)	HMDB0013461		Sphingomyelin Metabolism	1.5275	-0.471291	-0.213524	0.0122783	0.00774626	0.00774626	0.012655	4.3448e-14	5.94896e-23	1.41003e-08	3.84045e-14	YES	19.5628	21.362	YES	19.1427	21.2942	0.0845244	0.0841318	20.4838	20.4624	1.66027	1.07762	20.139	20.2184	1.47442	1.05827	1.46631e+06	542843	3.96075e+06	7.29631	1.15467e+06	0.787465	0.135299	1.09832	-0.212535	0.0983201	-0.27763	0.00705278	-0.258719	0.0122783	-0.228645	0.00774626	0.624256	0.560547
14	2-Arachidonylglycerol	HMDB0004666		Endocannabinoid Metabolism	1.5254	0.498006	0.418057	0.0124024	0.0100453	0.0100453	0.0125581	0.784706	1.04137e-05	0.746832	9.1044e-07	NO	11.5256	17.7349	YES	12.6627	17.6722	0.0845244	0.0841318	14.6395	14.6302	2.17348	1.12127	15.1972	15.1674	1.97986	1.10476	25522	5573	116880	20.9726	37568.3	1.47199	0.218929	1.16387	0.471993	0.163869	0.268386	0.00929196	0.258364	0.0124024	0.220461	0.0100453	0.58978	0.520833
394	SM(d18:1/20:0 OH)			Sphingomyelin Metabolism	1.5292	-0.545649	-0.483082	0.0121811	0.0119726	0.0119726	0.0121339	0.311088	2.49264e-06	0.443943	0.000726285	YES	20.0307	22.014	YES	19.9471	21.9016	0.0845244	0.0841318	21.0598	21.0224	1.32848	1.04277	20.8362	20.9243	1.34964	1.04471	2.18593e+06	1.25274e+06	3.81428e+06	3.04475	1.8721e+06	0.856429	0.0873588	1.06242	-0.143571	0.0624234	-0.261993	0.0111846	-0.259	0.0121811	-0.215524	0.0119726	0.501233	0.470833
335	PG(36:2)	HMDB0010619		Phospholipid Metabolism	1.523	0.458134	0.315887	0.012545	0.0248423	0.0248423	0.013058	0.648998	1.94513e-06	0.546892	1.33901e-05	NO	12.0304	19.2328	NO	13.4746	18.6234	0.0845244	0.0841318	15.4353	15.6316	2.2631	1.12797	15.9751	16.049	1.79157	1.08877	44308.6	8938.61	219637	24.5718	64415.3	1.45379	0.212694	1.15885	0.453789	0.15885	0.233937	0.0240137	0.25796	0.012545	0.192185	0.0248423	0.435694	0.375
395	SM(d18:1/20:0)	HMDB0012102		Sphingomyelin Metabolism	1.5149	-0.678367	-0.580436	0.0130404	0.00372021	0.00372021	0.012913	0.119055	0.921695	0.0453028	0.321037	YES	24.2074	25.7137	YES	23.9457	25.5629	0.0848592	0.0844651	24.9446	24.9606	1.22791	1.03073	24.7437	24.7543	1.3673	1.04669	3.22903e+07	2.15926e+07	4.82879e+07	2.23632	2.80921e+07	0.869986	0.0790021	1.05629	-0.130014	0.0562871	-0.302446	0.00321315	-0.256585	0.0130404	-0.248692	0.00372021	0.454933	0.388889
227	Indoxyl sulfate	HMDB0000682		Microbiome Metabolism	1.515	0.487981	0.545404	0.0130353	0.00775015	0.00775015	0.0132417	0.0482916	0.279181	0.00884813	0.0453421	YES	23.9329	29.2234	YES	25.6327	28.7641	0.0848592	0.0844651	26.4926	26.5782	1.95038	1.10351	26.9629	27.1984	1.76901	1.08676	9.44199e+07	2.54934e+07	3.49703e+08	13.7174	1.30809e+08	1.38539	0.186014	1.13762	0.385393	0.137616	0.277612	0.00705654	0.256599	0.0130353	0.228323	0.00775015	0.564404	0.495556
237	L-Cystine	HMDB0000192		SAM, SAH, Methionine, Cysteine, Glutathione Metabolism	1.5122	-0.58279	-0.575538	0.0132141	0.0894588	0.0894588	0.0130821	1.72471e-05	0.0470471	2.83805e-09	0.000108813	YES	21.2251	22.8467	YES	18.2691	25.1922	0.0848592	0.0844651	21.5631	22.0359	2.62232	1.15274	20.7526	21.7307	3.21436	1.18568	3.09849e+06	468301	2.0501e+07	43.7775	1.76662e+06	0.570156	0.320045	1.24837	-0.429844	0.24837	-0.177056	0.089543	-0.256114	0.0132141	-0.145472	0.0894588	0.657517	0.473333
393	SM(d18:1/18:2 OH)			Sphingomyelin Metabolism	1.5022	-0.535787	-0.499667	0.0138531	0.00960698	0.00960698	0.0137996	0.204872	0.100419	0.164187	0.140849	YES	17.6975	19.4964	YES	17.3235	19.4939	0.087594	0.0871872	18.571	18.5969	1.36462	1.0469	18.3307	18.4087	1.38913	1.04911	389439	211748	716241	3.38252	329688	0.846571	0.0956914	1.06858	-0.153429	0.0685774	-0.269991	0.0088633	-0.254426	0.0138531	-0.221855	0.00960698	0.598351	0.589583
209	Guanosine monophosphate	HMDB0001397		Purine Metabolism	1.4843	-0.417694	-0.372917	0.0150701	0.102486	0.102486	0.0161457	0.00179843	2.4988e-11	0.000577831	1.16508e-10	YES	10.3175	15.097	YES	10.869	14.0179	0.0938454	0.0934095	12.842	12.7073	2.25659	1.12749	12.3515	12.4435	1.59465	1.07044	7342.09	1489.55	36189.7	24.2958	5226.18	0.711812	0.199031	1.14793	-0.288188	0.147927	-0.170243	0.102785	-0.251389	0.0150701	-0.139812	0.102486	0.697963	0.59375
326	PE(34:2)	HMDB0008928		Phospholipid Metabolism	1.4759	-0.610307	-0.417727	0.0156662	0.00775266	0.00775266	0.0154891	0.543755	0.340834	0.392727	0.122038	NO	15.6067	18.3472	YES	14.9288	18.0279	0.0961015	0.0956551	16.9016	16.977	1.43359	1.05454	16.5844	16.4783	1.63125	1.07399	122428	60435.3	248012	4.10376	98268.7	0.802663	0.128352	1.09304	-0.197337	0.0930446	-0.277601	0.00705898	-0.249978	0.0156662	-0.228082	0.00775266	0.626233	0.589583
405	SM(d18:1/23:0) or SM(d18:1/22:1 OH)	HMDB0012105		Sphingomyelin Metabolism	1.4704	-0.619062	-0.515755	0.0160749	0.0163291	0.0163291	0.015894	0.580721	0.0483587	0.456563	0.117567	YES	23.9013	25.4876	YES	23.5914	25.4894	0.0969642	0.0965138	24.6652	24.6944	1.28371	1.03751	24.4422	24.5404	1.41742	1.0522	2.6606e+07	1.63075e+07	4.34082e+07	2.66187	2.27946e+07	0.856748	0.0906163	1.06482	-0.143252	0.064825	-0.250371	0.0154983	-0.249038	0.0160749	-0.205919	0.0163291	0.497468	0.488889
106	Ceramide(d18:1/20:0 OH)			Ceramide Metabolism	1.4677	-0.450455	-0.386129	0.0162787	0.0299362	0.0299362	0.0167452	0.0156589	3.14608e-11	0.0666379	3.34441e-08	YES	15.1446	18.2154	NO	14.9917	18.0583	0.0969642	0.0965138	16.7934	16.68	1.62732	1.07443	16.4769	16.525	1.44838	1.05552	113581	43734	294978	6.74484	91210.7	0.803047	0.129636	1.09402	-0.196953	0.0940173	-0.226335	0.029141	-0.248577	0.0162787	-0.186107	0.0299362	0.473646	0.393333
385	SM(d18:1/16:1 OH)	HMDB0013463		Sphingomyelin Metabolism	1.4556	-0.464929	-0.499169	0.0172046	0.0123673	0.0123673	0.0174786	0.329709	0.442421	0.273104	0.699544	NO	19.0517	21.6773	YES	19.3239	20.9173	0.099593	0.0991304	20.3074	20.3645	1.36036	1.04642	20.101	20.1206	1.29598	1.03854	1.29759e+06	709867	2.37191e+06	3.34134	1.1246e+06	0.866684	0.0852177	1.06085	-0.133316	0.0608478	-0.260798	0.0115735	-0.246542	0.0172046	-0.214662	0.0123673	0.622257	0.593333
46	7-methylguanine	HMDB0000897		Purine Metabolism	1.4561	0.508513	0.543415	0.0171676	0.043269	0.043269	0.0171449	0.512663	0.31321	0.391667	0.346081	NO	21.1497	22.4374	NO	21.2821	22.4782	0.099593	0.0991304	21.7967	21.7935	1.17642	1.02424	21.9159	21.8802	1.18018	1.02446	3.64298e+06	2.64946e+06	5.00906e+06	1.8906	3.95674e+06	1.08613	0.0490893	1.03461	0.0861283	0.0346116	0.210715	0.0426216	0.246621	0.0171676	0.173322	0.043269	0.519187	0.502222
28	3-Hydroxy-cis-5-tetradecenoylcarnitine	HMDB0013330		Fatty Acid Oxidation and Synthesis	1.4192	-0.607047	-0.305675	0.0202985	0.00637208	0.00637208	0.0200725	0.490297	0.291634	0.464075	0.122149	NO	19.0754	22.7878	YES	18.007	22.523	0.109772	0.109262	20.811	20.9316	1.56077	1.06784	20.4212	20.265	1.89418	1.09766	1.8397e+06	768779	4.40241e+06	5.7265	1.40404e+06	0.763192	0.164431	1.12072	-0.236808	0.120724	-0.284413	0.00572745	-0.240365	0.0202985	-0.233732	0.00637208	0.711088	0.548889
271	Malonylcarnitine	HMDB0002095		Fatty Acid Oxidation and Synthesis	1.4234	-0.530013	-0.357389	0.019917	0.00667363	0.00667363	0.019766	0.583903	0.111841	0.719092	0.0321745	NO	21.8656	26.3132	YES	21.611	25.118	0.109772	0.109262	23.9549	24.0894	1.693	1.08072	23.5523	23.3645	1.8321	1.09233	1.62608e+07	5.79394e+06	4.56363e+07	7.87656	1.23013e+07	0.7565	0.169637	1.12478	-0.2435	0.124775	-0.282819	0.00601725	-0.241081	0.019917	-0.232579	0.00667363	0.681606	0.506667
427	THC 18:1/18:0	HMDB0004880		Glycosphingolipid Metabolism	1.4206	-0.570137	-0.432014	0.020171	0.0261074	0.0261074	0.0199541	0.00104356	0.217319	0.0106123	0.0845517	YES	10.578	14.4503	YES	9.86999	14.5084	0.109772	0.109262	12.4834	12.5141	1.69585	1.08099	12.0489	12.1892	1.98911	1.10551	5726.17	2033.61	16123.6	7.92855	4237.24	0.739977	0.183209	1.13541	-0.260023	0.135407	-0.231932	0.0252854	-0.240603	0.020171	-0.190473	0.0261074	0.503249	0.443359
302	PC(16:0/16:0)	HMDB0000564		Phospholipid Metabolism	1.4219	-0.548855	-0.454927	0.0200542	0.0263454	0.0263454	0.0198627	0.728525	0.0232403	0.718284	0.0352462	YES	20.0396	21.2597	NO	19.2869	21.7074	0.109772	0.109262	20.678	20.6496	1.24419	1.03274	20.505	20.4972	1.30617	1.03973	1.67759e+06	1.09322e+06	2.57434e+06	2.35482	1.48802e+06	0.886994	0.0729339	1.05185	-0.113006	0.0518536	-0.231564	0.0255247	-0.240822	0.0200542	-0.190792	0.0263454	0.585428	0.542222
56	Adenosine	HMDB0000050		Purine Metabolism	1.4261	-0.390926	-0.55475	0.0196769	0.0758829	0.0758829	0.0212079	0.137293	0.000527559	0.0608658	2.38675e-07	NO	17.5282	31.486	YES	21.0078	26.166	0.109772	0.109262	24.61	24.5071	4.58779	1.25184	23.7508	23.5869	2.2015	1.12199	2.56067e+07	1.29303e+06	5.07103e+08	392.181	1.41161e+07	0.551267	0.364122	1.2871	-0.448733	0.287098	-0.185066	0.0757413	-0.241538	0.0196769	-0.152001	0.0758829	0.676253	0.595556
345	PI(36:1)			Phospholipid Metabolism	1.4112	-0.465955	-0.438533	0.0210352	0.0320274	0.0320274	0.0211875	0.823357	0.011924	0.672162	0.00502017	NO	19.0501	21.2162	YES	18.9026	20.911	0.112279	0.111757	20.1818	20.1331	1.36808	1.04729	19.9711	19.9068	1.33108	1.0426	1.1894e+06	643496	2.19841e+06	3.41635	1.02779e+06	0.864127	0.0898142	1.06423	-0.135873	0.0642331	-0.223535	0.0312505	-0.239015	0.0210352	-0.183931	0.0320274	0.559777	0.474609
229	Isovalerylcarnitine	HMDB0000688		Branch Chain Amino Acid Metabolism	1.3993	-0.550554	-0.457062	0.0221753	0.0282434	0.0282434	0.0219508	0.309875	0.685083	0.375285	0.684038	YES	25.1986	27.2794	NO	24.5509	27.5418	0.116595	0.116053	26.2233	26.239	1.35921	1.04629	25.9795	26.0464	1.47357	1.05818	7.8344e+07	4.293e+07	1.42972e+08	3.33034	6.61643e+07	0.844535	0.104489	1.07511	-0.155465	0.0751136	-0.228729	0.0274351	-0.237003	0.0221753	-0.187885	0.0282434	0.52458	0.466797
212	Hexose Disaccharide Pool	HMDB0000258		Amino-Sugar, Galactose, & Non-Glucose Metabolism	1.3969	0.598444	0.71391	0.0224112	0.0509487	0.0509487	0.0221622	1.73186e-05	1.68692e-17	0.000957292	1.10004e-10	YES	16.5925	19.036	YES	15.6956	21.012	0.116595	0.116053	17.9784	17.8142	1.5986	1.07162	18.3835	18.3538	1.96524	1.10357	258257	102972	647714	6.29016	341963	1.32412	0.173701	1.12795	0.32412	0.127948	0.203501	0.0504094	0.236597	0.0224112	0.167273	0.0509487	0.551224	0.451172
29	3-Hydroxydodecanoylcarnitine	HMDB0061638		Fatty Acid Oxidation and Synthesis	1.3911	-0.550815	-0.311209	0.0229948	0.005601	0.005601	0.0227588	0.51263	0.000446048	0.703673	0.00946172	NO	19.3021	22.9072	YES	18.1499	23.0148	0.118136	0.117587	21.0171	21.1047	1.62946	1.07464	20.6291	20.5823	1.86536	1.0952	2.12218e+06	815034	5.52573e+06	6.77976	1.62176e+06	0.764193	0.16733	1.12298	-0.235807	0.122978	-0.288821	0.00498946	-0.23561	0.0229948	-0.237381	0.005601	0.662355	0.555556
435	Testosterone	HMDB0000234	58-22-0	Gonadal Steroids	1.3793	-0.533936	-0.185238	0.0242172	0.0352455	0.0352455	0.0239893	1.87574e-07	2.16343e-16	1.19232e-05	1.3627e-12	YES	15.0277	18.6934	YES	13.494	19.3367	0.12288	0.122309	16.9469	16.8606	1.89537	1.09886	16.4544	16.4153	2.19839	1.12176	126338	36078.8	442401	12.2621	89797.3	0.71077	0.214426	1.16024	-0.28923	0.160242	-0.219516	0.0345009	-0.23361	0.0242172	-0.180338	0.0352455	0.537216	0.371094
292	Ornithine	HMDB0000214		Urea Cycle	1.3763	0.446606	0.423821	0.0245369	0.0233938	0.0233938	0.0247798	0.50685	0.0811271	0.585518	0.0144533	NO	19.9565	22.6188	YES	20.4886	22.6484	0.122984	0.122412	21.3515	21.2877	1.39871	1.05072	21.5677	21.5685	1.34394	1.04406	2.67576e+06	1.38619e+06	5.16504e+06	3.72608	3.10835e+06	1.16167	0.0946792	1.06783	0.16167	0.067828	0.236345	0.0225592	0.233101	0.0245369	0.194251	0.0233938	0.518811	0.447266
260	LysoPC(18:0)	HMDB0010384		Phospholipid Metabolism	1.3718	0.425454	0.429551	0.0250192	0.0777987	0.0777987	0.0255271	0.281056	0.833031	0.224445	0.901323	NO	21.9973	24.0946	NO	22.2559	24.051	0.12389	0.123315	22.977	23.0459	1.32876	1.0428	23.1514	23.1534	1.25193	1.03332	8.25574e+06	4.72932e+06	1.44116e+07	3.0473	9.31702e+06	1.12855	0.0767561	1.05464	0.128551	0.054644	0.183868	0.077689	0.232344	0.0250192	0.151121	0.0777987	0.558961	0.486328
381	SM (d18:1/24:2)	HMDB0240615		Sphingomyelin Metabolism	1.363	-0.519501	-0.491053	0.0259978	0.0188955	0.0188955	0.0257739	0.00156274	0.431966	0.00123831	0.241893	YES	21.9058	23.3516	YES	21.3956	23.4021	0.126744	0.126155	22.633	22.6287	1.28005	1.03707	22.4479	22.3988	1.34551	1.04424	6.50431e+06	4.00902e+06	1.05527e+07	2.63225	5.72133e+06	0.879622	0.0815991	1.05819	-0.120378	0.0581903	-0.244753	0.0180559	-0.230845	0.0259978	-0.201047	0.0188955	0.656997	0.628906
398	SM(d18:1/20:2 OH)			Sphingomyelin Metabolism	1.3611	-0.502352	-0.453163	0.0262122	0.0509314	0.0509314	0.0260368	0.56572	0.127947	0.655603	0.0703749	NO	24.146	26.1125	YES	24.3158	25.6967	0.126744	0.126155	25.1431	25.1293	1.23309	1.03137	24.9912	25.0062	1.26916	1.03538	3.70532e+07	2.4574e+07	5.58696e+07	2.27353	3.33514e+07	0.900095	0.067099	1.04761	-0.0999045	0.047608	-0.203516	0.0503919	-0.230524	0.0262122	-0.167548	0.0509314	0.455333	0.428889
264	MHC(18:1/20:0)	HMDB0004973		Glycosphingolipid Metabolism	1.3181	-0.467541	-0.405715	0.031477	0.0571828	0.0571828	0.0313728	0.302729	0.0004963	0.697058	0.00168771	NO	9.86935	14.9536	NO	9.36896	14.9216	0.150431	0.149732	12.4656	12.4115	1.80706	1.09116	12.0665	12.1453	1.87462	1.09599	5656.29	1773.64	18038.4	10.1703	4289.3	0.758324	0.182563	1.1349	-0.241676	0.134898	-0.198288	0.0567382	-0.223243	0.031477	-0.162954	0.0571828	0.424679	0.38125
454	p-Hydroxyphenylacetic acid	HMDB0000669		Microbiome Metabolism	1.3009	0.328756	0.384913	0.033823	0.100754	0.100754	0.037365	4.01967e-13	9.0309e-07	1.49643e-10	4.13576e-06	YES	19.4606	20.88	NO	19.6566	20.7566	0.159785	0.159042	19.9632	20.1703	1.64107	1.07577	20.1982	20.2066	1.16241	1.02219	1.0222e+06	387158	2.69888e+06	6.97101	1.20298e+06	1.17686	0.110024	1.07925	0.176858	0.079246	0.171108	0.101025	0.220327	0.033823	0.141433	0.100754	0.533458	0.425
24	20-Hydroxyeicosatetraenoic acid	HMDB0005998		Eicosanoid and Resolvin Metabolism	1.2835	0.465448	0.0609795	0.0363369	0.0173895	0.0173895	0.0361516	4.13274e-11	8.91833e-23	2.60353e-07	3.57493e-14	YES	15.4628	19.2704	YES	15.3942	20.4805	0.167803	0.167024	17.7489	17.3666	2.10559	1.11604	18.2489	17.9373	2.28301	1.12796	220265	51184	947890	18.5193	311501	1.41421	0.235081	1.17697	0.414209	0.176973	0.247962	0.0165538	0.217385	0.0363369	0.203823	0.0173895	0.472352	0.385417
173	Docosahexaenoic acid	HMDB0002183		Fatty Acid Oxidation and Synthesis	1.2841	-0.48865	-0.344003	0.0362468	0.0703438	0.0703438	0.0359555	0.401847	2.91602e-06	0.682707	4.80465e-05	YES	21.5458	24.3656	NO	20.9301	24.5354	0.167803	0.167024	22.9521	22.9557	1.49497	1.06108	22.6686	22.7327	1.62348	1.07324	8.11465e+06	3.6897e+06	1.78463e+07	4.8368	6.66708e+06	0.821611	0.133096	1.09664	-0.178389	0.0966443	-0.188673	0.0701107	-0.217488	0.0362468	-0.155017	0.0703438	0.415258	0.351111
301	PA(18:1/18:1)	HMDB0007865		Phospholipid Metabolism	1.2783	-0.511858	-0.382936	0.0371217	0.0500456	0.0500456	0.0367559	0.782369	0.0127138	0.951122	0.0164656	NO	21.4257	23.5904	YES	21.2933	23.4571	0.169522	0.168735	22.5416	22.5081	1.31756	1.0415	22.3379	22.3752	1.43486	1.05408	6.10508e+06	3.55585e+06	1.04819e+07	2.94778	5.30135e+06	0.868351	0.0959921	1.0688	-0.131649	0.0688002	-0.2043	0.049493	-0.216502	0.0371217	-0.167892	0.0500456	0.507396	0.45625
444	Urea	HMDB0000294		Urea Cycle	1.275	-0.448777	-0.440876	0.0376175	0.0365931	0.0365931	0.0375207	0.295051	0.616639	0.240769	0.828306	YES	23.8542	25.4319	YES	23.8726	25.1844	0.169899	0.16911	24.5932	24.6431	1.22896	1.03086	24.4597	24.5285	1.24169	1.03208	2.53095e+07	1.68964e+07	3.79119e+07	2.24379	2.30729e+07	0.911629	0.0632327	1.0448	-0.088371	0.0448043	-0.217926	0.0358634	-0.215952	0.0376175	-0.179253	0.0365931	0.479852	0.431641
226	Indole	HMDB0000738		Microbiome Metabolism	1.2532	0.500709	0.508579	0.0410944	0.00971228	0.00971228	0.0406989	7.96131e-06	2.59755e-12	0.000182788	6.09307e-09	YES	16.6514	18.3115	YES	16.779	18.5673	0.183585	0.182732	17.529	17.4815	1.37155	1.04769	17.7573	17.6731	1.51109	1.06207	189131	101818	351317	3.45043	221547	1.1714	0.109836	1.07911	0.171395	0.0791056	0.2696	0.00896622	0.212256	0.0410944	0.221734	0.00971228	0.592465	0.5
161	Deoxycholic acid	HMDB0000626		Bile Salt Metabolism	1.2397	0.401853	0.693694	0.043384	0.0305295	0.0305295	0.0436992	2.52409e-05	0.0514684	5.87917e-05	0.00433572	YES	15.4562	22.3675	YES	16.1732	22.5686	0.191729	0.190839	18.6042	18.9119	3.37828	1.19661	19.31	19.3709	2.95343	1.17113	398498	36659.2	4.3318e+06	118.164	649955	1.63101	0.344953	1.27011	0.631014	0.27011	0.225524	0.0297393	0.209962	0.043384	0.185231	0.0305295	0.600318	0.496094
225	Imidazoleacetic acid	HMDB0002024		Microbiome Metabolism	1.2217	0.417163	0.387878	0.0465892	0.0424436	0.0424436	0.0466055	0.00923532	5.20068e-07	0.0760986	7.22939e-05	YES	19.534	20.9959	NO	19.5414	21.2511	0.203696	0.20275	20.3042	20.2649	1.23714	1.03187	20.4322	20.3962	1.23556	1.03133	1.29469e+06	853144	1.96475e+06	2.30295	1.41488e+06	1.09283	0.0634854	1.04499	0.0928334	0.0449873	0.211553	0.0417853	0.206915	0.0465892	0.174555	0.0424436	0.563348	0.384444
15	2-Hydroxy-3-methylbutyric acid	HMDB0001072		Branch Chain Amino Acid Metabolism	1.219	-0.420051	-0.376909	0.0470831	0.0542383	0.0542383	0.047055	0.588377	0.000840054	0.853919	0.00670783	NO	24.2067	27.1148	NO	23.4543	27.3925	0.203696	0.20275	25.6422	25.6607	1.46923	1.05837	25.409	25.4234	1.47612	1.05845	5.23673e+07	2.46358e+07	1.11315e+08	4.51843	4.45527e+07	0.850774	0.115815	1.08359	-0.149226	0.0835871	-0.200688	0.0537483	-0.20646	0.0470831	-0.164833	0.0542383	0.627911	0.558594
221	Hydroxyisocaproic acid	HMDB0000746		Branch Chain Amino Acid Metabolism	1.1989	-0.409799	-0.426607	0.0509309	0.0287994	0.0287994	0.0509385	0.000322414	0.645361	0.006391	0.924636	YES	18.3952	20.1712	NO	18.019	20.14	0.218048	0.217035	19.2216	19.2832	1.29607	1.03898	19.0683	19.0795	1.29529	1.03846	611342	367732	1.01633e+06	2.76379	549704	0.899176	0.0775088	1.05519	-0.100824	0.0551944	-0.227929	0.0279953	-0.203052	0.0509309	-0.187271	0.0287994	0.658244	0.564453
44	7-Dehydrocholesterol	HMDB0000032		Cholesterol, Cortisol, Non-Gonadal Steroid Metabolism	1.1883	0.376582	0.358805	0.0530487	0.0587075	0.0587075	0.0535677	0.249826	0.00509623	0.0790346	0.00191123	YES	17.7841	19.7654	NO	17.4596	20.6681	0.223064	0.222027	18.8368	18.7747	1.61084	1.07282	19.0958	19.0638	1.49834	1.06076	468216	183918	1.19197e+06	6.48099	560296	1.19666	0.132382	1.0961	0.196663	0.0961022	0.197085	0.0582867	0.201265	0.0530487	0.161947	0.0587075	0.456305	0.412109
37	4-Hydroxyphenyllactic acid	HMDB0000755		Microbiome Metabolism	1.1876	-0.387924	-0.391903	0.0531879	0.0685336	0.0685336	0.0534732	0.835993	0.189669	0.982517	0.477601	NO	19.2682	21.2732	NO	19.1034	21.0868	0.223064	0.222027	20.2551	20.2707	1.32192	1.04201	20.0989	20.0951	1.28857	1.03767	1.25139e+06	724156	2.16248e+06	2.98621	1.12299e+06	0.897392	0.0798175	1.05688	-0.102608	0.0568843	-0.189903	0.0682708	-0.20115	0.0531879	-0.156481	0.0685336	0.484627	0.395833
384	SM(d18:1/16:0)	HMDB0010169		Sphingomyelin Metabolism	1.1843	-0.400242	-0.370336	0.0538666	0.0420929	0.0420929	0.0539348	0.97458	0.0419988	0.71919	0.0233356	NO	19.0129	21.4121	NO	18.5161	21.4041	0.223628	0.222589	20.2258	20.2125	1.4381	1.05503	20.016	19.9601	1.42568	1.05309	1.22626e+06	601613	2.49948e+06	4.15464	1.0603e+06	0.864662	0.107437	1.07731	-0.135338	0.0773128	-0.211913	0.0414301	-0.200591	0.0538666	-0.174269	0.0420929	0.486198	0.366667
104	Ceramide(d18:1/18:2 OH)			Ceramide Metabolism	1.1816	-0.396257	-0.369229	0.0544416	0.0424852	0.0424852	0.0545551	0.300478	0.00293574	0.381438	0.00147109	YES	12.6882	15.923	NO	12.1386	15.9679	0.223755	0.222716	14.3444	14.3056	1.64969	1.0766	14.0582	14.0532	1.61793	1.0727	20801	7797.85	55487.5	7.11574	17058.4	0.820073	0.146937	1.10722	-0.179927	0.107216	-0.21151	0.0418275	-0.200122	0.0544416	-0.173879	0.0424852	0.588895	0.472656
313	PC(30:0)	HMDB0007869		Phospholipid Metabolism	1.178	-0.391473	-0.376004	0.0551944	0.047385	0.047385	0.0553653	0.926694	0.0664561	0.640803	0.035737	YES	20.0284	21.4327	NO	19.7187	21.3903	0.224603	0.22356	20.7441	20.7306	1.26815	1.03565	20.6099	20.5545	1.25121	1.03323	1.75629e+06	1.10251e+06	2.79775e+06	2.53761	1.60032e+06	0.911196	0.0691204	1.04908	-0.0888041	0.0490768	-0.206726	0.0467941	-0.199514	0.0551944	-0.170347	0.047385	0.531299	0.522917
272	Methionine sulfoxide	HMDB0002005		SAM, SAH, Methionine, Cysteine, Glutathione Metabolism	1.1732	0.424373	0.46646	0.0562017	0.0440793	0.0440793	0.0559475	0.475544	4.28502e-05	0.407764	7.47683e-05	NO	18.0832	21.8337	NO	18.3359	22.4774	0.22646	0.225408	20.0076	19.9584	1.58264	1.07003	20.2887	20.4067	1.66586	1.07728	1.05414e+06	428653	2.59232e+06	6.04759	1.28088e+06	1.2151	0.145157	1.10585	0.215102	0.105851	0.209905	0.0434427	0.198711	0.0562017	0.172501	0.0440793	0.573767	0.453333
419	Serotonin	HMDB0000259		Tryptophan, Kynurenine, Serotonin, Melatonin Metabolism	1.1626	-0.32057	-0.350266	0.0585072	0.146346	0.146346	0.060882	0.0228003	1.31333e-06	0.0794526	3.43301e-05	YES	23.4299	24.9518	YES	23.6623	24.6197	0.233461	0.232376	24.2544	24.1908	1.29974	1.03941	24.1331	24.141	1.15693	1.02149	2.00122e+07	1.19712e+07	3.34544e+07	2.79458	1.83991e+07	0.919393	0.0636461	1.0451	-0.0806074	0.0451037	-0.15144	0.147323	-0.196916	0.0585072	-0.124833	0.146346	0.468707	0.4375
96	Ceramide(d18:1/16:1 OH)			Ceramide Metabolism	1.159	-0.41499	-0.353836	0.0593246	0.0817602	0.0817602	0.0590998	0.273509	0.126083	0.310223	0.00957874	NO	15.9176	18.7277	NO	15.7987	18.5322	0.234446	0.233357	17.3644	17.3227	1.41151	1.05213	17.1581	17.1655	1.45722	1.05646	168740	85869.2	331590	3.86157	146252	0.866727	0.107951	1.0777	-0.133273	0.0776969	-0.181466	0.0817163	-0.196294	0.0593246	-0.14918	0.0817602	0.40877	0.232422
34	3-Hydroxyoleoylcarnitine			Fatty Acid Oxidation and Synthesis	1.1467	-0.441476	-0.290721	0.0621193	0.0122411	0.0122411	0.0616479	0.670954	0.307207	0.55736	0.183033	NO	18.2781	21.226	YES	18.1281	20.5881	0.238407	0.2373	19.7503	19.752	1.44596	1.05588	19.5154	19.3581	1.57904	1.0689	881918	428076	1.81692e+06	4.24438	749415	0.849757	0.124076	1.08981	-0.150243	0.0898094	-0.261176	0.0114492	-0.194218	0.0621193	-0.214563	0.0122411	0.669115	0.546667
254	Lathosterol	HMDB0001170		Cholesterol, Cortisol, Non-Gonadal Steroid Metabolism	1.1304	-0.391989	-0.339816	0.0660098	0.0413128	0.0413128	0.0659223	0.995521	0.0056154	0.960516	0.0131582	NO	15.9011	18.7102	NO	15.6792	18.3845	0.238407	0.2373	17.296	17.3056	1.41307	1.0523	17.1005	17.0319	1.42823	1.05337	160924	81714.6	316915	3.87832	140527	0.873247	0.105051	1.07553	-0.126753	0.0755325	-0.212724	0.04064	-0.191451	0.0660098	-0.175052	0.0413128	0.523061	0.460417
175	Dodecenoylcarnitine	HMDB0013326		Fatty Acid Oxidation and Synthesis	1.1265	-0.445303	-0.217097	0.0669554	0.0444887	0.0444887	0.0663961	0.864733	0.00299217	0.803559	0.00249681	NO	24.3197	28.2514	YES	23.5187	28.1534	0.238407	0.2373	26.2573	26.2855	1.66823	1.07838	25.9285	25.8361	1.93907	1.10141	8.02096e+07	2.94173e+07	2.18701e+08	7.43443	6.38638e+07	0.796211	0.176833	1.1304	-0.203789	0.1304	-0.2095	0.0438577	-0.190798	0.0669554	-0.172071	0.0444887	0.571172	0.46
151	DHC(18:1/22:0)			Glycosphingolipid Metabolism	1.1157	-0.348703	-0.401737	0.0696596	0.0487089	0.0487089	0.0703723	0.028813	0.012179	0.0724391	0.0322576	YES	11.5797	15.081	YES	11.5705	14.4742	0.238407	0.2373	13.3046	13.3304	1.64223	1.07588	13.0551	13.0224	1.50589	1.06153	10117.9	3826.84	26751.1	6.99038	8510.76	0.841158	0.13622	1.09902	-0.158842	0.0990217	-0.205505	0.048137	-0.188972	0.0696596	-0.168998	0.0487089	0.51568	0.375556
334	PG(36:1)	HMDB0010604		Phospholipid Metabolism	1.1176	0.409905	0.601651	0.0691878	0.0491559	0.0491559	0.0688341	0.613368	0.00675137	0.682942	0.00233301	NO	11.2457	16.7483	YES	11.2423	17.5552	0.238407	0.2373	13.8838	13.997	1.98079	1.10603	14.288	14.3987	2.18439	1.12072	15115.8	3959.39	57707.7	14.5749	20003.5	1.32335	0.219483	1.16432	0.323352	0.164317	0.205099	0.0485904	0.189287	0.0691878	0.16855	0.0491559	0.467321	0.427083
234	L-Asparagine	HMDB0000168		Amino Acid Metabolism (not otherwise covered)	1.128	-0.415215	-0.338716	0.0665864	0.0505019	0.0505019	0.0662292	0.114992	3.24812e-05	0.349943	0.00124485	YES	21.1983	22.6394	YES	20.9167	22.6425	0.238407	0.2373	21.9385	21.9189	1.2411	1.03236	21.8091	21.7796	1.28186	1.03688	4.01932e+06	2.63204e+06	6.1378e+06	2.33195	3.67454e+06	0.914219	0.0695815	1.04941	-0.0857808	0.0494122	-0.203895	0.049956	-0.191052	0.0665864	-0.167524	0.0505019	0.535515	0.529167
349	PI(38:4)	HMDB0009793		Phospholipid Metabolism	1.1242	-0.352755	-0.376481	0.0675212	0.060779	0.060779	0.0681859	0.748616	0.348681	0.42582	0.313936	NO	23.5283	25.7134	NO	23.6784	25.2568	0.238407	0.2373	24.5851	24.6209	1.32504	1.04237	24.4419	24.4676	1.26409	1.03478	2.51689e+07	1.44975e+07	4.36954e+07	3.014	2.27901e+07	0.905488	0.0775651	1.05524	-0.0945124	0.0552356	-0.195493	0.060391	-0.190411	0.0675212	-0.160819	0.060779	0.454326	0.288889
389	SM(d18:1/18:0 OH)			Sphingomyelin Metabolism	1.11	-0.327554	-0.229757	0.0711211	0.0817614	0.0817614	0.0725361	7.65175e-08	3.28046e-21	0.000101231	1.24183e-12	YES	17.494	20.4878	YES	17.5268	20.0195	0.238407	0.2373	18.9995	18.9909	1.64219	1.07588	18.7651	18.7731	1.42088	1.05257	524108	198240	1.38564e+06	6.98969	445511	0.850036	0.128831	1.09341	-0.149964	0.093407	-0.181466	0.0817175	-0.188009	0.0711211	-0.149145	0.0817614	0.461644	0.359375
78	BMP(20:4/22:6)			Phospholipid Metabolism	1.1239	-0.464237	-0.275647	0.0676054	0.0880173	0.0880173	0.0669675	0.380857	0.0420256	0.395784	0.0248679	NO	12.3022	15.761	YES	11.2273	15.9688	0.238407	0.2373	13.8551	14.0316	1.60935	1.07268	13.5364	13.5981	1.93306	1.10091	14817.9	5831.16	37654.8	6.45753	11881	0.801799	0.171704	1.12639	-0.198201	0.126388	-0.177858	0.0880776	-0.190354	0.0676054	-0.146131	0.0880173	0.465072	0.375556
204	Glycine	HMDB0000123		1-Carbon, Folate Metabolism	1.1119	0.415169	0.459483	0.0706303	0.0923792	0.0923792	0.0702063	0.50809	0.0740388	0.467321	0.0176575	NO	19.7038	21.4882	NO	19.7374	21.9164	0.238407	0.2373	20.6452	20.596	1.25862	1.0345	20.783	20.8269	1.31159	1.04036	1.63992e+06	1.04479e+06	2.57403e+06	2.46367	1.80424e+06	1.1002	0.0751791	1.05349	0.100203	0.0534918	0.175463	0.0925119	0.188331	0.0706303	0.144393	0.0923792	0.550498	0.515556
428	THC 18:1/20:0	HMDB0004881		Glycosphingolipid Metabolism	1.1092	-0.361713	-0.384311	0.0713481	0.0924011	0.0924011	0.0716742	0.629762	0.001315	0.665202	0.00051632	NO	8.99398	14.6733	NO	8.54939	14.5231	0.238407	0.2373	11.8581	11.8337	2.07357	1.11352	11.4776	11.5362	1.94269	1.10171	3712.36	888.957	15503.1	17.4396	2851.6	0.768137	0.20879	1.15572	-0.231863	0.155718	-0.175451	0.0925342	-0.187861	0.0713481	-0.144088	0.0924011	0.441858	0.413333
348	PI(38:3)	HMDB0009813		Phospholipid Metabolism	1.1115	-0.35496	-0.357937	0.0707464	0.0946375	0.0946375	0.0712528	0.810879	0.109836	0.537236	0.0196093	NO	20.771	22.8853	NO	20.9415	22.5199	0.238407	0.2373	21.8739	21.8281	1.31825	1.04158	21.7324	21.7307	1.27132	1.03564	3.84321e+06	2.23614e+06	6.60527e+06	2.95388	3.48418e+06	0.906579	0.0775002	1.05519	-0.0934215	0.0551881	-0.174258	0.0948076	-0.188255	0.0707464	-0.143303	0.0946375	0.405773	0.365234
430	THC 18:1/24:0	HMDB0004886		Glycosphingolipid Metabolism	1.1332	-0.422836	-0.330729	0.0653298	0.099275	0.099275	0.0649309	0.563382	0.000117355	0.693052	0.000650724	YES	12.8689	15.0627	NO	12.0527	15.5345	0.238407	0.2373	13.9632	13.9658	1.40481	1.05139	13.7559	13.7936	1.49172	1.06007	15971.5	8203.79	31094	3.79019	13833.3	0.866128	0.110953	1.07994	-0.133872	0.0799414	-0.171855	0.0995215	-0.191925	0.0653298	-0.141359	0.099275	0.51717	0.453333
7	11,12-Epoxyeicosatrienoic acid	HMDB0004673		Eicosanoid and Resolvin Metabolism	1.1456	0.460608	0.0374023	0.0623878	0.119685	0.119685	0.0618269	1.84731e-13	2.93187e-23	6.04477e-08	1.22825e-14	YES	12.3267	15.1675	YES	10.3841	17.7895	0.238407	0.2373	13.8741	13.7471	2.1638	1.12053	14.387	14.0868	2.78652	1.16123	15014.4	3307.35	68160.7	20.6088	21424.5	1.42693	0.271044	1.20668	0.426934	0.206681	0.162234	0.12026	0.194022	0.0623878	0.133295	0.119685	0.591189	0.533333
309	PC(20:4/P-16:0)	HMDB0011220		Plasmalogen Metabolism	1.1299	-0.359105	-0.371178	0.0661349	0.122438	0.122438	0.0666725	0.505277	0.054673	0.405951	0.00940238	NO	19.5618	22.5234	NO	19.5784	22.0284	0.238407	0.2373	20.9765	21.0426	1.42337	1.05343	20.7936	20.8034	1.35379	1.04517	2.06328e+06	1.03289e+06	4.12155e+06	3.99029	1.81761e+06	0.880933	0.0985005	1.07066	-0.119067	0.0706601	-0.161038	0.123056	-0.191364	0.0661349	-0.132447	0.122438	0.55886	0.417969
54	Acetylcholine	HMDB0000895		Bioamines and Neurotransmitter Metabolism	1.1489	-0.326136	-0.322534	0.0616038	0.124311	0.124311	0.0635156	0.000634514	9.27891e-11	9.29348e-05	1.88025e-10	YES	16.998	20.2607	YES	16.8597	19.8479	0.238407	0.2373	18.8189	18.6293	2.0796	1.114	18.4744	18.3538	1.57742	1.06874	462445	110108	1.94223e+06	17.6392	364213	0.787581	0.18291	1.13517	-0.212419	0.135171	-0.160236	0.124958	-0.194595	0.0616038	-0.131695	0.124311	0.40285	0.355556
171	Dimethyl-L-arginine	HMDB0001539		Nitric Oxide, Superoxide, Peroxide Metabolism	1.1139	0.362898	0.370325	0.0701406	0.131007	0.131007	0.0704727	0.473564	0.9664	0.575434	0.901254	NO	23.7776	25.0563	NO	23.8283	25.0944	0.238407	0.2373	24.401	24.4169	1.15853	1.02193	24.4781	24.4614	1.14302	1.01969	2.21535e+07	1.66029e+07	2.95597e+07	1.7804	2.33687e+07	1.05485	0.0420845	1.0296	0.0548527	0.0296004	0.157443	0.131757	0.188654	0.0701406	0.129695	0.131007	0.412373	0.368889
431	THC 18:1/24:1	HMDB0004883		Glycosphingolipid Metabolism	1.1392	-0.420852	-0.316398	0.0638741	0.149635	0.149635	0.0635151	0.258218	0.00634153	0.351104	0.000161871	NO	9.84583	15.3064	NO	9.50629	14.9453	0.238407	0.2373	12.5689	12.5761	1.79208	1.08982	12.2147	12.2258	1.96287	1.10337	6076.05	1936.6	19063.5	9.84378	4753.3	0.782301	0.188523	1.1396	-0.217699	0.139596	-0.150216	0.150659	-0.192953	0.0638741	-0.123392	0.149635	0.594783	0.426667
185	GDF15			Protein	1.844	0.426218	0.527224	0.0698323	0.250638	0.250638	0.0693388	0.945456	0.0183424	0.89493	0.0451588	NO	7.65429	9.71999	NO	7.30682	10.0381	0.238407	0.2373	8.66456	8.68714	1.31768	1.04151	8.8342	8.67246	1.40259	1.05059	405.783	236.301	696.823	2.94888	456.414	1.12477	0.0922624	1.06604	0.124774	0.0660406	0.119771	0.252819	0.188858	0.0698323	0.0983502	0.250638	0.53776	0.43125
189	GM3(d18:1/18:1)	HMDB11929		Glycosphingolipid Metabolism	1.0905	-0.336574	-0.392204	0.0763336	0.0528058	0.0528058	0.0772084	0.404842	0.00120897	0.0492146	0.0057053	YES	13.9042	16.4579	YES	13.6058	16.3437	0.253009	0.251834	15.1001	15.1811	1.58851	1.07062	14.8754	14.9748	1.44921	1.05561	35123.3	14179.3	87003.1	6.13592	30057.1	0.85576	0.125646	1.091	-0.14424	0.0909961	-0.201895	0.0522942	-0.184699	0.0763336	-0.165956	0.0528058	0.567034	0.415556
169	Deoxyinosine monophosphate	HMDB0006555		Purine Metabolism	1.0846	-0.320283	-0.319227	0.0779567	0.0581659	0.0581659	0.0794094	0.000603336	6.07821e-10	0.00974374	6.52704e-06	YES	18.1531	19.3801	YES	18.2285	19.1178	0.256322	0.255131	18.7788	18.7666	1.19511	1.02663	18.6964	18.6731	1.13518	1.01867	449760	317147	637824	2.01113	424804	0.944512	0.0463619	1.03266	-0.055488	0.0326575	-0.19751	0.0577366	-0.183706	0.0779567	-0.162696	0.0581659	0.447297	0.391111
144	Cysteamine	HMDB0002991		SAM, SAH, Methionine, Cysteine, Glutathione Metabolism	1.0742	-0.409986	-0.371722	0.0809244	0.0576721	0.0576721	0.0803816	0.14231	0.538951	0.0923102	0.625403	YES	22.5646	24.0276	YES	22.5309	23.8432	0.259843	0.258636	23.2663	23.2961	1.20901	1.02838	23.1541	23.1871	1.26202	1.03453	1.00895e+07	6.95515e+06	1.46362e+07	2.10437	9.33412e+06	0.925135	0.063468	1.04497	-0.0748649	0.0449747	-0.197899	0.0572351	-0.181931	0.0809244	-0.162854	0.0576721	0.560888	0.474609
188	GM3(d18:1/18:0)	HMDB0004845		Glycosphingolipid Metabolism	1.0747	-0.371952	-0.38087	0.0807556	0.0597334	0.0597334	0.0806585	0.280467	0.290926	0.104513	0.228934	NO	13.2883	16.3641	YES	13.6648	15.5429	0.259843	0.258636	14.7239	14.8262	1.49178	1.06075	14.5093	14.6039	1.51008	1.06196	27060.2	12355.8	59264.1	4.79646	23319.6	0.861768	0.121497	1.08786	-0.138232	0.0878627	-0.196291	0.0593288	-0.182031	0.0807556	-0.161422	0.0597334	0.488394	0.42
17	2-Isopropylmalic acid	HMDB0000402		Microbiome Metabolism	1.0753	-0.429117	-0.290361	0.0805859	0.266801	0.266801	0.0799242	0.279704	0.000160964	0.104019	3.76831e-05	YES	16.2237	18.7706	YES	15.6263	19.107	0.259843	0.258636	17.5319	17.4971	1.48262	1.05978	17.2881	17.3667	1.67966	1.07858	189511	87582.6	410064	4.68202	160045	0.844517	0.137575	1.10005	-0.155483	0.100054	-0.115773	0.269117	-0.182131	0.0805859	-0.0952393	0.266801	0.578411	0.552734
233	L-Acetylcarnitine	HMDB0000201		Fatty Acid Oxidation and Synthesis	1.0648	-0.402583	-0.359654	0.0836472	0.0220038	0.0220038	0.0831241	0.559416	0.367022	0.457832	0.204175	NO	29.3841	30.5514	YES	29.4551	30.2547	0.260999	0.259787	29.9604	29.9677	1.12358	1.01733	29.8927	29.8549	1.15108	1.02074	1.04464e+09	8.31346e+08	1.31265e+09	1.57894	9.96765e+08	0.954175	0.038613	1.02713	-0.0458252	0.0271259	-0.238781	0.0211653	-0.180348	0.0836472	-0.196734	0.0220038	0.678553	0.628889
138	CoQ9	HMDB0006707		Ubiquinone and Dolichol Metabolism	1.0645	-0.346243	-0.376977	0.0837271	0.0831196	0.0831196	0.0840916	0.543222	0.00278374	0.301933	0.00161234	NO	6.93903	12.8523	NO	7.30757	11.8016	0.260999	0.259787	9.83455	9.89565	1.91812	1.1008	9.50919	9.55459	1.8068	1.09012	913.052	254.718	3272.89	12.8491	728.705	0.798098	0.186261	1.13781	-0.201902	0.137811	-0.180664	0.0830984	-0.180302	0.0837271	-0.148487	0.0831196	0.524005	0.484375
207	Guanidinoacetic acid	HMDB0000128		SAM, SAH, Methionine, Cysteine, Glutathione Metabolism	1.0692	0.371554	0.39868	0.0823577	0.113411	0.113411	0.0822335	0.915544	0.41628	0.954516	0.634559	NO	20.8822	22.5033	NO	20.9125	22.6864	0.260999	0.259787	21.6682	21.6928	1.22357	1.0302	21.7764	21.7995	1.23323	1.03105	3.33258e+06	2.24402e+06	4.94919e+06	2.2055	3.59203e+06	1.07785	0.0615489	1.04359	0.0778518	0.0435855	0.165044	0.113887	0.181092	0.0823577	0.13571	0.113411	0.540341	0.511719
57	Adipoylcarnitine	HMDB0061677		Fatty Acid Oxidation and Synthesis	1.0642	0.443319	0.902438	0.0838246	0.116929	0.116929	0.0830602	0.627694	0.169644	0.691718	0.0395236	NO	19.0235	21.5967	YES	19.3524	21.6614	0.260999	0.259787	20.3637	20.3101	1.34734	1.04494	20.5544	20.5069	1.52115	1.0631	1.3492e+06	752143	2.42021e+06	3.21775	1.53984e+06	1.1413	0.10869	1.07825	0.1413	0.0782489	0.163454	0.117461	0.180246	0.0838246	0.134645	0.116929	0.394502	0.35625
255	Linoleic acid	HMDB0000673		Fatty Acid Oxidation and Synthesis	1.059	-0.383979	-0.265572	0.0853855	0.0618563	0.0618563	0.0850273	0.781742	0.0930118	0.31675	0.00279513	NO	15.9418	20.8127	YES	16.2223	19.8307	0.261871	0.260654	18.4205	18.3773	1.70964	1.08228	18.1234	18.0265	1.82723	1.09191	350858	122642	1.00374e+06	8.18434	285562	0.813898	0.170601	1.12553	-0.186102	0.125527	-0.194682	0.0614855	-0.179359	0.0853855	-0.159954	0.0618563	0.525353	0.437778
149	DHC(18:1/16:0)			Glycosphingolipid Metabolism	1.0569	-0.393482	-0.33294	0.0860159	0.087303	0.087303	0.0855409	0.439761	0.637406	0.099745	0.19598	YES	22.0487	24.2889	NO	21.2629	24.5161	0.261871	0.260654	23.0519	23.1688	1.35225	1.0455	22.8806	22.8895	1.42647	1.05318	8.69617e+06	4.81342e+06	1.57109e+07	3.26399	7.72252e+06	0.888037	0.0985285	1.07068	-0.111963	0.0706809	-0.178259	0.0873514	-0.179004	0.0860159	-0.146477	0.087303	0.593478	0.524444
316	PC(36:0)	HMDB0008036		Phospholipid Metabolism	1.0602	-0.352797	-0.312324	0.0850295	0.156198	0.156198	0.0852032	0.00658105	3.17561e-08	0.032802	1.53321e-05	YES	19.6422	21.3029	NO	19.3128	21.5005	0.261871	0.260654	20.5231	20.4726	1.26642	1.03544	20.4029	20.4067	1.25269	1.03341	1.50683e+06	948438	2.39397e+06	2.52412	1.38635e+06	0.920048	0.0690796	1.04905	-0.0799521	0.0490472	-0.147834	0.157315	-0.17956	0.0850295	-0.121861	0.156198	0.501843	0.482222
259	LysoPC(16:0)	HMDB0010382		Phospholipid Metabolism	1.0532	0.336365	0.331865	0.0871211	0.188802	0.188802	0.0876632	0.635661	0.594881	0.583103	0.569229	NO	19.8403	22.0156	NO	20.0997	21.9179	0.263285	0.262062	20.9157	20.928	1.30076	1.03953	21.0433	21.0088	1.2579	1.03403	1.97816e+06	1.1815e+06	3.312e+06	2.80322	2.16109e+06	1.09248	0.0738915	1.05255	0.0924769	0.052552	0.137008	0.190342	0.178387	0.0871211	0.112772	0.188802	0.477442	0.429688
95	Ceramide(d18:1/16:0)	HMDB0004949		Ceramide Metabolism	1.0425	-0.337538	-0.357174	0.0904555	0.0629316	0.0629316	0.0908694	0.40315	0.447793	0.13607	0.229961	NO	22.4452	25.0822	NO	22.1293	24.7047	0.271366	0.270106	23.7186	23.7637	1.50061	1.06167	23.5209	23.417	1.4413	1.05477	1.3804e+07	6.23046e+06	3.05838e+07	4.90876	1.20367e+07	0.871972	0.115634	1.08345	-0.128028	0.0834511	-0.193884	0.062578	-0.176562	0.0904555	-0.15937	0.0629316	0.601155	0.553333
47	8-HETE	HMDB0004679		Eicosanoid and Resolvin Metabolism	1.0279	0.404656	0.0400013	0.0951091	0.208973	0.208973	0.0944039	6.7027e-13	3.10122e-23	7.83452e-08	1.45031e-14	YES	11.151	14.5958	YES	10.3398	15.4171	0.28326	0.281944	13.0215	12.8734	2.05709	1.11221	13.4426	12.8784	2.53924	1.1456	8314.82	2022.44	34184.6	16.9026	11133	1.33894	0.24899	1.18837	0.338937	0.188375	0.130988	0.210744	0.174102	0.0951091	0.107598	0.208973	0.684181	0.603516
120	Ceramide(d18:1/24:2 OH)			Ceramide Metabolism	1.0191	-0.363001	-0.317464	0.098042	0.133006	0.133006	0.0977441	0.992566	0.00121897	0.985083	0.00112514	NO	15.2052	18.7376	YES	15.2261	18.4214	0.289894	0.288548	17.0781	16.9714	1.6426	1.07592	16.8182	16.8238	1.71857	1.08219	138365	52310.2	365988	6.99649	115555	0.835146	0.155335	1.11368	-0.164854	0.11368	-0.156631	0.133786	-0.1726	0.098042	-0.128778	0.133006	0.377303	0.304688
49	9-Decenoylcarnitine	HMDB0013205		Fatty Acid Oxidation and Synthesis	1.0148	-0.361215	-0.235866	0.0994642	0.109109	0.109109	0.0991676	0.161202	3.36813e-12	0.124747	4.52188e-08	YES	26.2049	29.3555	YES	25.4303	29.8059	0.289928	0.288581	27.8202	27.7802	1.71744	1.08301	27.5383	27.6181	1.80292	1.08978	2.36977e+08	8.20994e+07	6.84027e+08	8.33169	1.94923e+08	0.822541	0.169173	1.12441	-0.177459	0.124414	-0.167042	0.109516	-0.171884	0.0994642	-0.137244	0.109109	0.492541	0.337778
83	Butyrylcarnitine	HMDB0002013		Microbiome Metabolism	1.0167	-0.349452	-0.305774	0.0988452	0.146401	0.146401	0.098772	0.821566	0.000810315	0.588339	0.000984141	NO	24.4785	27.7325	NO	23.9606	27.8571	0.289928	0.288581	26.1124	26.1055	1.55393	1.06715	25.8902	25.9088	1.56803	1.06781	7.25456e+07	3.05776e+07	1.72115e+08	5.6288	6.21891e+07	0.857242	0.133236	1.09675	-0.142758	0.0967511	-0.151419	0.147378	-0.172195	0.0988452	-0.124408	0.146401	0.481942	0.331111
109	Ceramide(d18:1/20:1)			Ceramide Metabolism	1.0117	-0.340254	-0.275435	0.100515	0.227642	0.227642	0.100605	0.0227256	6.97057e-12	0.125726	4.61282e-08	YES	15.4129	18.6614	YES	15.2607	18.6708	0.290929	0.289577	17.1038	17.0372	1.62075	1.07379	16.8668	16.9658	1.60333	1.07129	140852	54666.5	362915	6.6387	119511	0.848484	0.142898	1.10412	-0.151516	0.104121	-0.125782	0.229609	-0.17136	0.100515	-0.103345	0.227642	0.414439	0.322222
11	14,15-DHET	HMDB0002265		Eicosanoid and Resolvin Metabolism	1.0077	0.387733	0.606438	0.101912	0.207584	0.207584	0.101249	0.510326	0.177119	0.707293	0.0500446	NO	13.7025	16.8548	YES	14.123	16.6878	0.292907	0.291546	15.2473	15.2787	1.42728	1.05386	15.4463	15.4054	1.55817	1.06683	38896.1	19367.4	78116.3	4.0334	44649.2	1.14791	0.120157	1.08685	0.14791	0.0868534	0.131389	0.20934	0.170671	0.101912	0.107927	0.207584	0.507052	0.43125
235	L-Aspartic acid	HMDB0006483		Bioamines and Neurotransmitter Metabolism	1.0022	0.347749	0.356333	0.103829	0.111682	0.111682	0.103685	0.459081	0.000241657	0.221446	9.53972e-05	YES	17.3837	19.442	YES	17.0831	20.0999	0.294302	0.292935	18.4912	18.4129	1.45916	1.05729	18.6808	18.5915	1.48146	1.059	368481	175702	772778	4.39824	420225	1.14042	0.115329	1.08322	0.140424	0.0832223	0.16584	0.11213	0.169736	0.103829	0.136257	0.111682	0.454476	0.4
452	beta-Alanine	HMDB0000056	107-95-9	Pyrimidine Metabolism	1.0026	-0.273663	-0.287449	0.103664	0.458309	0.458309	0.106769	3.02052e-06	2.73514e-09	6.42557e-07	2.45329e-09	YES	20.5749	21.8679	YES	20.6446	21.7446	0.294302	0.292935	21.3584	21.2214	1.36207	1.04661	21.2364	21.1946	1.1832	1.02484	2.68853e+06	1.46718e+06	4.92659e+06	3.35786	2.47053e+06	0.918913	0.0746562	1.05311	-0.0810868	0.0531101	-0.0773206	0.461322	-0.169816	0.103664	-0.0636775	0.458309	0.405269	0.34375
423	Sphingosine 1-phosphate	HMDB0000277		Sphingomyelin Metabolism	0.99456	0.304732	0.202205	0.106517	0.0607819	0.0607819	0.107589	0.115601	1.16956e-07	0.390952	1.27577e-05	YES	15.8286	18.3408	NO	16.2052	18.2972	0.299854	0.298461	17.1456	17.0847	1.45288	1.05662	17.3098	17.2512	1.34473	1.04415	144988	69720.9	301511	4.32454	162469	1.12056	0.100989	1.07251	0.120564	0.0725086	0.19549	0.0603939	0.168449	0.106517	0.160782	0.0607819	0.359227	0.170833
153	DHC(18:1/24:1)			Glycosphingolipid Metabolism	0.98198	-0.352004	-0.304988	0.111083	0.044895	0.044895	0.110721	0.0201289	0.675782	0.0419012	0.657935	YES	14.8835	17.2143	YES	14.5351	16.9539	0.306498	0.305074	15.968	16.0489	1.41878	1.05293	15.7904	15.7445	1.47229	1.05805	64099.1	32292.5	127234	3.94005	56673.2	0.88415	0.110283	1.07944	-0.11585	0.0794402	-0.209102	0.0442695	-0.166318	0.111083	-0.171802	0.044895	0.604288	0.582031
26	3, 5-Tetradecadiencarnitine	HMDB0006707		Fatty Acid Oxidation and Synthesis	0.98039	-0.389921	-0.181953	0.11167	0.0581987	0.0581987	0.110854	0.690624	0.0456811	0.646725	0.00402359	NO	16.8309	20.2781	YES	16.1093	20.2606	0.306498	0.305074	18.5435	18.5545	1.57395	1.06917	18.2883	18.185	1.81644	1.09097	382066	157049	929485	5.91844	320131	0.837894	0.158387	1.11604	-0.162106	0.116039	-0.197484	0.0577699	-0.16605	0.11167	-0.162201	0.0581987	0.565524	0.422222
319	PC(40:6)	HMDB0008057		Phospholipid Metabolism	0.97988	0.335648	0.335774	0.11186	0.0851859	0.0851859	0.1118	0.765267	0.000357084	0.862279	0.00157503	NO	19.1246	21.9936	NO	19.0202	22.391	0.306498	0.305074	20.6481	20.5591	1.43104	1.05426	20.8217	20.7056	1.43918	1.05454	1.64325e+06	814008	3.31726e+06	4.07522	1.85331e+06	1.12783	0.108083	1.07779	0.127831	0.0777948	0.179464	0.0851991	0.165963	0.11186	0.147568	0.0851859	0.530946	0.466667
432	Taurine	HMDB0000251		Taurine, Hypotaurine Metabolism	0.98562	-0.321137	-0.234152	0.109747	0.151799	0.151799	0.110119	0.00149036	1.49946e-07	7.14822e-05	3.89923e-08	YES	22.5424	24.3924	YES	22.2258	24.5823	0.306498	0.305074	23.6754	23.4674	1.50712	1.06235	23.4854	23.4041	1.45635	1.05637	1.33971e+07	5.99571e+06	2.99353e+07	4.99278	1.17436e+07	0.876577	0.11778	1.08506	-0.123423	0.0850635	-0.149422	0.152854	-0.166935	0.109747	-0.122892	0.151799	0.364583	0.2
411	SM(d18:1/26:0 OH)			Sphingomyelin Metabolism	0.97691	0.32297	0.356813	0.112965	0.179908	0.179908	0.1132	0.441505	0.454523	0.593515	0.493007	NO	16.0637	18.8193	YES	16.7232	18.3933	0.307473	0.306045	17.4472	17.4415	1.45112	1.05643	17.6207	17.5582	1.42213	1.05271	178702	86137.5	370737	4.30402	201537	1.12778	0.108465	1.07808	0.127782	0.0780804	0.139813	0.181338	0.16546	0.112965	0.115053	0.179908	0.431354	0.382812
196	Gluconic acid	HMDB0000625		Microbiome Metabolism	0.97122	0.318079	0.306782	0.115109	0.108227	0.108227	0.115434	0.768277	0.101172	0.908807	0.223219	NO	21.116	22.3741	NO	21.2385	22.4614	0.309213	0.307777	21.7719	21.7451	1.17113	1.02356	21.8444	21.85	1.15779	1.0216	3.58094e+06	2.62744e+06	4.88047e+06	1.8575	3.76547e+06	1.05153	0.0456035	1.03211	0.0515297	0.0321148	0.167459	0.108619	0.164496	0.115109	0.137848	0.108227	0.460524	0.3625
346	PI(36:2)	HMDB0009809		Phospholipid Metabolism	0.97143	-0.328988	-0.309093	0.115029	0.145334	0.145334	0.115056	0.88544	0.00912946	0.865551	0.00176873	NO	19.7103	22.7955	NO	19.2754	22.7829	0.309213	0.307777	21.2604	21.2529	1.57697	1.06947	21.0442	21.0292	1.57252	1.06826	2.51206e+06	1.02871e+06	6.1343e+06	5.96308	2.16246e+06	0.860832	0.135878	1.09876	-0.139168	0.0987616	-0.15182	0.146297	-0.164532	0.115029	-0.124767	0.145334	0.452402	0.402344
240	L-Histidine	HMDB0000177		Histidine, Histamine, Carnosine Metabolism	0.96111	0.334511	0.341426	0.118994	0.0984895	0.0984895	0.118809	0.869953	0.67012	0.937774	0.799168	NO	25.7974	26.4255	NO	25.7395	26.5503	0.316727	0.315256	26.1061	26.1115	1.08944	1.01271	26.1474	26.1449	1.09397	1.01319	7.22288e+07	6.10653e+07	8.54332e+07	1.39905	7.43285e+07	1.02907	0.0262532	1.01836	0.029069	0.0183639	0.172256	0.0987231	0.162783	0.118994	0.141689	0.0984895	0.415	0.28125
119	Ceramide(d18:1/24:1)	HMDB0004953		Ceramide Metabolism	0.95797	-0.321186	-0.293473	0.120217	0.117869	0.117869	0.120327	0.587618	2.3203e-05	0.526492	0.00011908	YES	21.6448	24.6881	YES	21.3682	24.4877	0.316727	0.315256	23.176	23.1664	1.60764	1.07251	22.956	22.928	1.58841	1.06983	9.47704e+06	3.73717e+06	2.40327e+07	6.43072	8.1367e+06	0.858569	0.14029	1.10213	-0.141431	0.102127	-0.163036	0.118415	-0.162253	0.120217	-0.133953	0.117869	0.424673	0.382222
43	5-Methylthioadenosine	HMDB0001173		Polyamine Metabolism	0.95815	0.354648	0.476258	0.120147	0.14009	0.14009	0.119588	0.409133	0.0918305	0.209831	0.0383348	NO	18.2459	21.5926	NO	18.0816	21.8668	0.316727	0.315256	19.7331	19.9192	1.48417	1.05995	19.9351	19.9742	1.58798	1.06978	871461	401921	1.88954e+06	4.70126	1.00245e+06	1.15031	0.128553	1.0932	0.150314	0.0931964	0.153827	0.140976	0.162283	0.120147	0.126472	0.14009	0.509366	0.426667
258	Lysine_Glutamine			Collagen Metabolism	0.95279	-0.338263	-0.339984	0.122264	0.155135	0.155135	0.12194	0.000562975	0.0482191	0.0077226	0.14128	YES	25.5529	26.3102	NO	25.4282	26.3803	0.320068	0.318581	25.9278	25.9316	1.11641	1.01637	25.8741	25.9043	1.12732	1.01763	6.38327e+07	5.14413e+07	7.92091e+07	1.5398	6.14988e+07	0.963437	0.0344184	1.02414	-0.0365626	0.0241439	-0.148215	0.156236	-0.161374	0.122264	-0.12179	0.155135	0.451916	0.4
184	GD3(d18:1/16:1)			Glycosphingolipid Metabolism	0.94449	-0.324146	-0.350599	0.125598	0.093145	0.093145	0.125512	0.00146226	0.512642	0.00803528	0.352557	YES	9.97833	13.9451	YES	9.8495	13.4292	0.32461	0.323102	11.8399	11.9617	1.66304	1.07788	11.602	11.6393	1.68142	1.07874	3665.69	1352.65	9933.98	7.34406	3108.5	0.847999	0.153832	1.11252	-0.152001	0.112521	-0.175052	0.0932904	-0.159968	0.125598	-0.143793	0.093145	0.587795	0.511719
179	Estriol	HMDB0000153	3106-85-2	Gonadal Steroids	0.94259	-0.312537	-0.173679	0.126369	0.137036	0.137036	0.126579	0.000176881	2.26767e-16	0.000244445	7.40116e-12	YES	9.8535	14.8156	YES	9.90972	14.2771	0.32461	0.323102	12.6109	12.3345	2.41864	1.13908	12.2126	12.0934	2.32139	1.13071	6255.26	1107.76	35322.1	31.8862	4746.4	0.758787	0.258271	1.19604	-0.241213	0.196044	-0.155022	0.137876	-0.159647	0.126369	-0.127326	0.137036	0.3609	0.271111
8	11-HETE	HMDB0003876		Eicosanoid and Resolvin Metabolism	0.94355	0.394426	0.0241437	0.12598	0.25864	0.25864	0.124959	1.66723e-15	2.68385e-23	4.55994e-09	1.00898e-14	YES	12.8679	16.7695	YES	12.3675	17.25	0.32461	0.323102	14.8704	14.8187	2.14203	1.11886	15.3039	14.8088	2.95382	1.17115	29953.6	6730.24	133311	19.8078	40451.5	1.35047	0.279653	1.2139	0.350474	0.213903	0.11777	0.260889	0.159809	0.12598	0.0967622	0.25864	0.697844	0.669922
409	SM(d18:1/24:2 OH)			Sphingomyelin Metabolism	0.9354	-0.315689	-0.265491	0.129323	0.204809	0.204809	0.129373	0.00303716	1.56971e-13	0.0238854	7.66934e-08	YES	19.9052	22.0009	YES	19.7671	21.8398	0.330136	0.328603	20.9442	20.953	1.37375	1.04793	20.7996	20.8034	1.36892	1.04687	2.01759e+06	1.08277e+06	3.7595e+06	3.47211	1.82514e+06	0.904616	0.0944952	1.06769	-0.0953837	0.0676918	-0.132195	0.206535	-0.15843	0.129323	-0.1087	0.204809	0.412402	0.357778
128	Cholesterol	HMDB0000067		Cholesterol, Cortisol, Non-Gonadal Steroid Metabolism	0.92784	0.281722	0.243025	0.132488	0.239706	0.239706	0.133756	0.0506845	0.000911091	0.0219461	0.00410407	YES	24.6973	26.5135	NO	24.5097	26.704	0.336127	0.334566	25.459	25.6054	1.40861	1.05181	25.5982	25.6068	1.3056	1.03966	4.61232e+07	2.35661e+07	9.02717e+07	3.83058	5.07969e+07	1.10133	0.0919784	1.06583	0.101331	0.0658308	0.122578	0.241789	0.15715	0.132488	0.100723	0.239706	0.582419	0.464444
247	L-Serine	HMDB0000187		1-Carbon, Folate Metabolism	0.92478	-0.29615	-0.30495	0.133788	0.133014	0.133014	0.134364	0.771601	0.0659156	0.838016	0.160589	YES	22.2703	23.7422	NO	22.0582	23.8013	0.337342	0.335775	23.0223	23.0062	1.23775	1.03195	22.9312	22.9298	1.20789	1.02793	8.51936e+06	5.60851e+06	1.2941e+07	2.30738	7.99787e+06	0.938787	0.0603178	1.0427	-0.0612133	0.0426954	-0.156628	0.133794	-0.15663	0.133788	-0.128732	0.133014	0.445457	0.425
392	SM(d18:1/18:1)	HMDB0012101		Sphingomyelin Metabolism	0.92224	-0.297901	-0.325124	0.13487	0.110809	0.110809	0.13535	0.218587	0.90966	0.0974196	0.682118	YES	24.2879	25.9862	NO	23.9395	26.0299	0.337999	0.336429	25.0521	25.1371	1.3088	1.04048	24.9364	24.9847	1.27502	1.03607	3.47873e+07	2.0528e+07	5.89514e+07	2.87175	3.21073e+07	0.92296	0.0767527	1.05464	-0.0770396	0.0546415	-0.166245	0.111243	-0.156201	0.13487	-0.136698	0.110809	0.584138	0.470833
288	Octanoylcarnitine	HMDB0000791	25243-95-2	Fatty Acid Oxidation and Synthesis	0.90835	-0.33627	-0.156288	0.140923	0.0771624	0.0771624	0.140309	0.335995	5.34475e-10	0.265865	3.99677e-08	YES	24.1922	28.225	NO	22.6972	28.7961	0.351026	0.349395	26.1514	26.2086	1.88267	1.09777	25.8445	25.7466	2.10219	1.11447	7.45347e+07	2.15675e+07	2.57583e+08	11.9431	6.02504e+07	0.808354	0.206296	1.15372	-0.191646	0.153723	-0.184263	0.0770421	-0.153847	0.140923	-0.151326	0.0771624	0.573084	0.495556
232	Kynurenic acid	HMDB0000715		Tryptophan, Kynurenine, Serotonin, Melatonin Metabolism	0.88968	-0.309009	-0.276137	0.149372	0.238151	0.238151	0.149169	0.565408	0.00225664	0.467452	0.00322656	YES	16.9973	18.8361	NO	16.5336	19.0889	0.367617	0.365909	17.9617	17.9167	1.329	1.04283	17.8349	17.8113	1.34735	1.04445	255269	146181	445763	3.04939	233791	0.915862	0.0871585	1.06228	-0.084138	0.0622759	-0.122984	0.240219	-0.150686	0.149372	-0.101171	0.238151	0.509702	0.417778
215	Histamine	HMDB0000870		Histidine, Histamine, Carnosine Metabolism	0.89079	-0.28993	-0.28377	0.148861	0.393657	0.393657	0.149265	0.147962	4.37693e-07	0.255394	2.21032e-05	YES	19.6483	22.059	YES	20.0026	21.6666	0.367617	0.365909	20.8693	20.8536	1.44659	1.05595	20.7148	20.8346	1.40424	1.05077	1.91547e+06	928968	3.94959e+06	4.25159	1.72103e+06	0.898486	0.10617	1.07637	-0.101514	0.0763668	-0.0889318	0.3966	-0.150873	0.148861	-0.0731424	0.393657	0.480683	0.429688
23	2-Picolinic acid	HMDB0002243		Tryptophan, Kynurenine, Serotonin, Melatonin Metabolism	0.88356	0.361261	0.396132	0.152226	0.0877614	0.0877614	0.151148	0.480201	0.797352	0.787816	0.955546	YES	23.6598	24.1395	YES	23.5937	24.2331	0.370207	0.368487	23.8813	23.8997	1.06299	1.00905	23.9132	23.9134	1.08787	1.01236	1.54524e+07	1.37087e+07	1.74179e+07	1.27057	1.57972e+07	1.02231	0.0219774	1.01535	0.0223141	0.0153502	0.178001	0.0878174	0.149648	0.152226	0.147961	0.0877614	0.573924	0.554688
448	Vitamin D3	HMDB0000876	67-97-0	Vitamin D (Calciferol) Metabolism	0.8836	0.382173	0.726907	0.152203	0.470076	0.470076	0.15097	0.493917	1.82078e-08	0.725471	7.91455e-06	YES	15.5348	18.452	YES	14.4087	19.6116	0.370207	0.368487	16.9863	16.9934	1.59052	1.07082	17.2421	17.0102	2.00392	1.10671	129831	52282.8	322401	6.1665	155025	1.19405	0.176469	1.13011	0.194052	0.130114	0.0753108	0.473085	0.149656	0.152203	0.0619186	0.470076	0.491878	0.462222
3	1-Methylhistidine	HMDB0000001		Histidine, Histamine, Carnosine Metabolism	0.87976	0.260466	0.233254	0.154016	0.350435	0.350435	0.155736	0.0413486	0.753039	0.0696615	0.874168	YES	26.0516	28.0804	YES	26.495	27.8639	0.372357	0.370628	27.0399	27.066	1.28692	1.03789	27.1347	27.1795	1.20194	1.02719	1.37979e+08	8.4157e+07	2.26222e+08	2.6881	1.47349e+08	1.06791	0.0661622	1.04693	0.06791	0.046928	0.0973497	0.353243	0.149005	0.154016	0.0801837	0.350435	0.537749	0.457778
241	L-Kynurenine	HMDB0000684		Tryptophan, Kynurenine, Serotonin, Melatonin Metabolism	0.86039	0.285407	0.23295	0.163388	0.0491255	0.0491255	0.163593	0.00589241	2.33659e-08	0.0468141	1.39071e-05	YES	22.8734	24.6044	YES	23.0083	24.7445	0.382965	0.381186	23.7616	23.7389	1.28104	1.03719	23.8636	23.8764	1.268	1.03524	1.42217e+07	8.75251e+06	2.31086e+07	2.64022	1.52634e+07	1.07324	0.0726096	1.05162	0.0732447	0.0516172	0.205126	0.0485595	0.145725	0.163388	0.169026	0.0491255	0.487766	0.367188
27	3-Aminoisobutyric acid	HMDB0001906		Pyrimidine Metabolism	0.86633	-0.356546	-0.187446	0.16047	0.0715465	0.0715465	0.159338	0.245295	0.105639	0.271543	0.0106049	NO	18.2798	20.8702	YES	17.8315	20.9484	0.382965	0.381186	19.6289	19.575	1.33674	1.04372	19.4796	19.39	1.49841	1.06076	810772	459039	1.43202e+06	3.1196	731068	0.901694	0.105136	1.0756	-0.0983064	0.0755961	-0.187871	0.0713332	-0.146731	0.16047	-0.154341	0.0715465	0.573084	0.510417
210	Hexanoylcarnitine	HMDB0000705		Fatty Acid Oxidation and Synthesis	0.85718	-0.295359	-0.155015	0.16498	0.107425	0.107425	0.164829	0.00880457	1.05218e-15	0.0449589	2.20603e-10	YES	20.6941	25.4058	YES	20.9575	24.6768	0.382965	0.381186	23.1095	23.0499	1.88629	1.09809	22.839	22.8171	1.92753	1.10045	9.04979e+06	2.60884e+06	3.13928e+07	12.0333	7.50301e+06	0.82908	0.193115	1.14323	-0.17092	0.14323	-0.167841	0.107804	-0.145182	0.16498	-0.13787	0.107425	0.490391	0.453333
155	Decanoylcarnitine	HMDB0000651		Fatty Acid Oxidation and Synthesis	0.86466	-0.316456	-0.165909	0.161288	0.143226	0.143226	0.160698	0.623132	2.67992e-10	0.773421	2.25437e-07	YES	25.8832	30.5083	NO	24.3898	30.888	0.382965	0.381186	28.1078	28.1958	1.86634	1.09637	27.8229	27.6389	2.05415	1.11071	2.89254e+08	8.51406e+07	9.827e+08	11.5421	2.37423e+08	0.820811	0.201408	1.14982	-0.179189	0.14982	-0.152621	0.144157	-0.146448	0.161288	-0.125396	0.143226	0.453006	0.435547
65	Androsterone sulfate	HMDB0002759		Cholesterol, Cortisol, Non-Gonadal Steroid Metabolism	0.85634	-0.317666	-0.275297	0.1654	0.198004	0.198004	0.16472	0.0153395	0.609655	0.0358529	0.640633	YES	25.6765	27.5456	YES	25.0713	27.8794	0.382965	0.381186	26.5622	26.611	1.36764	1.04724	26.4187	26.4754	1.44743	1.05542	9.90844e+07	5.36415e+07	1.83025e+08	3.412	8.9704e+07	0.905329	0.102425	1.07358	-0.0946709	0.0735767	-0.134206	0.199653	-0.145039	0.1654	-0.110437	0.198004	0.569554	0.386719
248	L-Threonine	HMDB0000167		Amino Acid Metabolism (not otherwise covered)	0.85993	-0.317714	-0.268869	0.163618	0.242719	0.242719	0.162966	0.605702	0.120537	0.398295	0.0254599	NO	22.7304	24.2785	NO	22.4647	24.5199	0.382965	0.381186	23.5427	23.5045	1.21566	1.02921	23.4532	23.4923	1.2574	1.03397	1.22195e+07	8.33337e+06	1.79179e+07	2.15014	1.14844e+07	0.939839	0.0636308	1.04509	-0.0601606	0.0450926	-0.121795	0.24483	-0.145646	0.163618	-0.100407	0.242719	0.490026	0.361328
74	BMP(18:1/18:1)			Phospholipid Metabolism	0.86676	0.257176	0.207782	0.16026	0.250636	0.250636	0.161956	0.0265969	0.159465	0.0422969	0.369656	YES	14.408	17.3509	NO	14.4211	17.5773	0.382965	0.381186	15.801	15.8794	1.57387	1.06916	15.9693	15.9992	1.39522	1.04978	57091.1	23469.9	138876	5.91719	64154.1	1.12371	0.119245	1.08617	0.123713	0.0861664	0.119771	0.252818	0.146804	0.16026	0.0983617	0.250636	0.607549	0.470703
139	Cortisol	HMDB0000063		Cholesterol, Cortisol, Non-Gonadal Steroid Metabolism	0.85543	0.288399	0.3677	0.165858	0.310404	0.310404	0.165902	0.0628811	0.565718	0.0790528	0.700783	YES	18.9385	21.916	YES	18.9879	21.9672	0.382965	0.381186	20.3397	20.4272	1.55277	1.06703	20.5228	20.4775	1.54666	1.06568	1.32699e+06	560142	3.14366e+06	5.61226	1.50655e+06	1.13531	0.131086	1.09512	0.135311	0.0951174	0.105756	0.313017	0.144884	0.165858	0.0869496	0.310404	0.46092	0.353333
443	Uracil	HMDB0000300		Pyrimidine Metabolism	0.84779	0.315645	0.364782	0.169709	0.0810748	0.0810748	0.168999	0.998068	0.196533	0.563668	0.110443	NO	16.6221	18.2447	NO	16.461	18.7293	0.386043	0.38425	17.4607	17.4334	1.25954	1.03461	17.5658	17.5951	1.31565	1.04083	180381	114757	283534	2.47074	194009	1.07555	0.0757744	1.05393	0.075551	0.0539266	0.181875	0.0810196	0.143591	0.169709	0.149685	0.0810748	0.542156	0.392578
45	7-ketocholesterol	HMDB0000501		Cholesterol, Cortisol, Non-Gonadal Steroid Metabolism	0.84536	0.30107	0.302976	0.170949	0.142184	0.142184	0.170529	0.638914	7.47974e-10	0.901669	3.78489e-08	NO	12.9145	18.6232	NO	12.733	19.7878	0.386043	0.38425	15.7676	15.7689	2.1703	1.12103	16.1042	16.2604	2.34555	1.13242	55786.6	12216.6	254748	20.8526	70444.4	1.26275	0.243625	1.18396	0.262747	0.183963	0.153019	0.143101	0.143179	0.170949	0.125666	0.142184	0.403889	0.386667
273	Methylcysteine	HMDB0002108		SAM, SAH, Methionine, Cysteine, Glutathione Metabolism	0.84698	-0.269933	-0.27092	0.170123	0.224682	0.224682	0.170783	0.412814	1.34424e-05	0.299927	3.89359e-05	NO	21.7264	26.2429	NO	21.8192	25.6792	0.386043	0.38425	24.062	23.9847	1.67298	1.07883	23.8616	23.7492	1.57275	1.06828	1.75145e+07	6.38785e+06	4.80219e+07	7.51768	1.5243e+07	0.870307	0.145131	1.10583	-0.129693	0.105831	-0.126586	0.226619	-0.143453	0.170123	-0.104064	0.224682	0.543791	0.496094
311	PC(22:6/P-18:0)	HMDB0008752		Plasmalogen Metabolism	0.84888	-0.299747	-0.256726	0.169156	0.362496	0.362496	0.168803	0.347014	7.7197e-06	0.744529	0.000257894	YES	15.3073	17.7746	YES	15.0089	17.8317	0.386043	0.38425	16.6047	16.5409	1.43216	1.05439	16.4493	16.4203	1.47551	1.05838	99655.2	49289.9	201484	4.08774	89483.3	0.897929	0.111977	1.08071	-0.102071	0.080708	-0.0949386	0.36535	-0.143775	0.169156	-0.0780387	0.362496	0.51866	0.470703
404	SM(d18:1/22:2)			Sphingomyelin Metabolism	0.84337	-0.335884	-0.215092	0.171967	0.113414	0.113414	0.170918	0.000806466	0.558741	0.000370985	0.53129	YES	15.8005	17.9447	NO	14.7026	18.4466	0.386221	0.384427	16.762	16.8726	1.4253	1.05364	16.5902	16.5746	1.60002	1.07096	111136	55487.6	222594	4.01159	98664.2	0.887779	0.124361	1.09002	-0.112221	0.0900248	-0.165043	0.113889	-0.142843	0.171967	-0.135694	0.113414	0.638814	0.604167
338	PGF2alpha	HMDB0001139		Eicosanoid and Resolvin Metabolism	0.84148	0.556469	2.0646	0.172944	0.44672	0.44672	0.171302	0.246692	0.480923	0.0905917	0.387135	YES	16.2526	17.5166	YES	16.3606	17.5025	0.386303	0.384509	16.8689	16.8846	1.1988	1.0271	17.0145	16.9316	1.59163	1.07014	119687	83888.5	170763	2.0356	132394	1.10617	0.105133	1.07559	0.106167	0.0755938	0.0793288	0.44973	0.142521	0.172944	0.0654428	0.44672	0.536534	0.420833
413	SM(d18:1/26:1 OH)			Sphingomyelin Metabolism	0.83463	0.315633	0.403597	0.176503	0.149623	0.149623	0.175689	0.591376	0.0159317	0.541952	0.00282082	NO	14.2559	16.6272	YES	14.1674	17.0806	0.390535	0.388721	15.4756	15.4415	1.39599	1.05042	15.6275	15.624	1.50281	1.06122	45564.4	23695.1	87617.7	3.69771	50623.8	1.11104	0.11128	1.08019	0.111039	0.0801863	0.15022	0.150647	0.141362	0.176503	0.123493	0.149623	0.521574	0.435556
113	Ceramide(d18:1/22:1)	HMDB0011775		Ceramide Metabolism	0.83418	-0.276947	-0.26032	0.176739	0.467729	0.467729	0.176933	0.191383	1.33435e-07	0.134744	1.00493e-06	YES	16.7688	20.2124	YES	16.9364	19.9709	0.390535	0.388721	18.6494	18.4906	1.65156	1.07678	18.449	18.4536	1.62011	1.07291	411188	153803	1.0993e+06	7.14743	357845	0.870271	0.147307	1.1075	-0.129729	0.1075	-0.0757094	0.470739	-0.141285	0.176739	-0.062197	0.467729	0.364667	0.306641
400	SM(d18:1/22:0 OH)			Sphingomyelin Metabolism	0.82597	-0.296438	-0.258577	0.181077	0.2397	0.2397	0.180588	0.107906	2.12658e-06	0.332222	0.000629133	YES	24.4894	26.1133	YES	24.3654	25.9936	0.397981	0.396133	25.2773	25.3014	1.23758	1.03193	25.1861	25.1795	1.2687	1.03532	4.06648e+07	2.67776e+07	6.17541e+07	2.30618	3.81748e+07	0.938766	0.0675586	1.04794	-0.061234	0.0479418	-0.122579	0.241783	-0.139896	0.181077	-0.100759	0.2397	0.450205	0.375
117	Ceramide(d18:1/24:0 OH)			Ceramide Metabolism	0.81648	-0.266678	-0.254323	0.186193	0.257001	0.257001	0.186564	0.270542	2.06137e-09	0.578941	1.42767e-06	YES	19.4569	22.9194	YES	19.308	22.7232	0.407049	0.405158	21.2268	21.1881	1.66216	1.0778	21.0313	21.0156	1.60421	1.07137	2.45408e+06	906502	6.64367e+06	7.32891	2.14309e+06	0.873275	0.146883	1.10717	-0.126725	0.107175	-0.118176	0.259236	-0.138288	0.186193	-0.0972052	0.257001	0.358472	0.306667
181	FAD	HMDB0001248		Vitamin B2 (Riboflavin) Metabolism	0.80586	-0.288049	-0.294091	0.192044	0.179942	0.179942	0.191571	0.00471848	0.436148	0.00869176	0.293445	YES	10.607	14.8257	YES	10.3837	14.7034	0.41542	0.413491	12.6367	12.7164	1.77954	1.08869	12.3972	12.5435	1.89533	1.09775	6368.28	2057.86	19707.3	9.57657	5394.12	0.84703	0.182031	1.13448	-0.15297	0.13448	-0.139802	0.181372	-0.136488	0.192044	-0.114864	0.179942	0.47195	0.347656
111	Ceramide(d18:1/22:0 OH)			Ceramide Metabolism	0.80618	-0.25071	-0.292806	0.191865	0.376835	0.376835	0.192865	0.716047	1.92726e-05	0.531967	0.000123338	NO	14.987	19.3926	YES	15.9	18.1203	0.41542	0.413491	17.2143	17.1898	1.66041	1.07763	17.0309	17.0102	1.52554	1.06354	152059	56284.7	410801	7.29862	133906	0.880623	0.139761	1.10172	-0.119377	0.101722	-0.0921365	0.379734	-0.136543	0.191865	-0.0757693	0.376835	0.57432	0.475
51	AICAR	HMDB0003192		Purine Metabolism	0.80362	-0.3107	-0.130908	0.193293	0.3104	0.3104	0.192326	0.22557	0.000118971	0.0834908	0.000260205	YES	15.2705	18.6721	NO	13.0183	20.6043	0.415935	0.414003	16.8965	16.9713	1.88894	1.09831	16.6115	16.8113	2.23917	1.12477	122002	35073.6	424381	12.0997	100126	0.82069	0.216978	1.1623	-0.17931	0.162297	-0.105757	0.313013	-0.136109	0.193293	-0.0869598	0.3104	0.563368	0.460938
32	3-Hydroxyisovaleryl Carnitine			Branch Chain Amino Acid Metabolism	0.80132	-0.317451	-0.171073	0.194579	0.0571679	0.0571679	0.19349	0.153686	0.0492589	0.0275529	0.105806	YES	22.9325	25.2056	YES	22.3293	25.2298	0.416522	0.414587	23.9714	24.069	1.35882	1.04625	23.831	23.7796	1.49773	1.06069	1.64482e+07	9.01825e+06	2.99995e+07	3.32653	1.49226e+07	0.907252	0.107145	1.07709	-0.0927483	0.0770947	-0.1983	0.0567231	-0.13572	0.194579	-0.163184	0.0571679	0.552867	0.495833
172	Dimethylglycine	HMDB0000092		1-Carbon, Folate Metabolism	0.79666	-0.252792	-0.275275	0.197212	0.0879071	0.0879071	0.197939	0.00113081	0.205311	0.0252241	0.447152	YES	26.5107	27.307	NO	26.3323	27.3446	0.417916	0.415974	26.8753	26.9088	1.15362	1.02129	26.8232	26.8385	1.13298	1.01838	1.23105e+08	9.30331e+07	1.62898e+08	1.75097	1.18738e+08	0.964521	0.0401774	1.02824	-0.0354794	0.0282403	-0.177919	0.0879656	-0.134931	0.197212	-0.147168	0.0879071	0.488695	0.45625
263	MHC(18:1/16:0)	HMDB0004971		Glycosphingolipid Metabolism	0.793	-0.279171	-0.242047	0.199298	0.149631	0.149631	0.198937	0.524761	0.3504	0.560986	0.473873	YES	18.8077	21.0262	YES	18.4436	20.8151	0.417916	0.415974	19.8527	19.917	1.35867	1.04623	19.7292	19.6293	1.39227	1.04946	946771	519208	1.72643e+06	3.32512	869127	0.917991	0.095398	1.06836	-0.0820092	0.0683601	-0.150218	0.150655	-0.134311	0.199298	-0.123436	0.149631	0.626351	0.471111
62	Alpha-ketoisovaleric acid	HMDB0000019		Branch Chain Amino Acid Metabolism	0.79422	-0.309528	-0.233575	0.198602	0.173776	0.173776	0.197582	0.18301	0.929434	0.421758	0.87109	YES	18.7329	20.6237	NO	18.1082	20.921	0.417916	0.415974	19.614	19.6783	1.26408	1.03516	19.5093	19.5146	1.35114	1.04488	802393	506882	1.27019e+06	2.50588	746251	0.930031	0.0805961	1.05745	-0.0699688	0.0574549	-0.141808	0.175128	-0.134517	0.198602	-0.116564	0.173776	0.581545	0.4875
256	Linoleylcarnitine	HMDB0006469	36816-10-1	Fatty Acid Oxidation and Synthesis	0.79446	0.261638	0.25598	0.198467	0.380993	0.380993	0.198745	0.423184	8.95277e-05	0.61214	0.000984922	YES	16.7588	19.3529	YES	16.7556	19.4345	0.417916	0.415974	18.0319	18.0559	1.47463	1.05894	18.1785	18.0951	1.4449	1.05515	267996	125173	573781	4.5839	296662	1.10696	0.113245	1.08166	0.106965	0.0816585	0.0913364	0.383904	0.134558	0.198467	0.0751369	0.380993	0.402717	0.286667
50	9-Hexadecenoylcarnitine	HMDB0013207		Fatty Acid Oxidation and Synthesis	0.78446	-0.302901	-0.15965	0.204226	0.128104	0.128104	0.203242	0.406633	0.0463148	0.268691	0.00311166	NO	16.1591	18.8273	YES	16.1558	18.5946	0.423923	0.421954	17.578	17.4932	1.39047	1.0498	17.4339	17.3752	1.51774	1.06275	195658	102542	373329	3.64073	177065	0.904975	0.112363	1.081	-0.0950249	0.0809976	-0.15864	0.12881	-0.132864	0.204226	-0.130516	0.128104	0.58193	0.455556
31	3-Hydroxyhexadecenoylcarnitine	HMDB0013333		Fatty Acid Oxidation and Synthesis	0.78539	-0.304952	-0.195626	0.203687	0.253782	0.253782	0.202675	0.649267	0.00453158	0.989207	0.0345306	NO	19.4118	21.9736	NO	19.231	21.9882	0.423923	0.421954	20.6858	20.6927	1.37172	1.0477	20.5467	20.6096	1.49725	1.06064	1.68674e+06	907830	3.13394e+06	3.45212	1.53175e+06	0.908114	0.108327	1.07798	-0.0918864	0.0779776	-0.118979	0.255991	-0.133021	0.203687	-0.0978987	0.253782	0.491539	0.351562
445	Ureidosuccinic acid	HMDB0000828		Pyrimidine Metabolism	0.77042	0.229747	0.20384	0.212511	0.435367	0.435367	0.214186	0.0512161	0.906494	0.182935	0.997249	YES	15.7447	17.431	NO	16.0074	17.2119	0.438905	0.436866	16.5419	16.5878	1.26118	1.03481	16.6188	16.6096	1.18996	1.02569	95413.6	60546.1	150361	2.48341	100638	1.05476	0.0614486	1.04351	0.0547593	0.043513	0.0813248	0.438372	0.130487	0.212511	0.0669532	0.435367	0.402922	0.347656
53	Acetoacetic acid	HMDB0000060		Ketone Body Metabolism	0.76603	0.224388	0.233866	0.215155	0.229948	0.229948	0.217154	5.62026e-13	8.6192e-12	1.95531e-09	1.44016e-08	YES	27.5544	27.8185	YES	27.5659	27.8337	0.442144	0.44009	27.6725	27.6865	1.06813	1.00977	27.6939	27.6998	1.0481	1.00688	2.13922e+08	1.87996e+08	2.43424e+08	1.29483	2.1711e+08	1.0149	0.0171555	1.01196	0.0149002	0.0119623	0.12516	0.231938	0.129742	0.215155	0.104564	0.229948	0.376409	0.294922
73	BMP(18:1/18:0)			Phospholipid Metabolism	0.7637	0.227075	0.153065	0.216562	0.268485	0.268485	0.218291	0.0740393	0.382735	0.110043	0.244982	YES	13.2627	16.8687	YES	13.888	16.3994	0.442821	0.440764	14.9787	15.0657	1.61024	1.07276	15.1347	15.1437	1.42521	1.05304	32286.7	12691.6	82135.6	6.47166	35975.2	1.11424	0.12581	1.09112	0.114243	0.0911201	0.115367	0.270814	0.129349	0.216562	0.0947874	0.268485	0.566241	0.506667
123	Ceramide(d18:1/26:1)			Ceramide Metabolism	0.75007	-0.235892	-0.253741	0.224945	0.158506	0.158506	0.2258	0.660375	8.87949e-09	0.580651	1.30407e-06	YES	12.6274	16.9189	YES	12.7192	15.9555	0.457685	0.455559	14.7383	14.7731	1.92213	1.10114	14.516	14.3373	1.75174	1.08521	27332.7	7593.98	98377.2	12.9546	23428.3	0.857152	0.182311	1.1347	-0.142848	0.1347	-0.147015	0.159654	-0.12704	0.224945	-0.120831	0.158506	0.521065	0.444444
295	PA(16:0/16:0)	HMDB0000674		Phospholipid Metabolism	0.74352	-0.277594	-0.23535	0.229056	0.387293	0.387293	0.228233	0.0065728	0.0292258	0.0141758	0.0562162	YES	17.5732	19.2024	YES	17.1391	19.4453	0.463755	0.461601	18.3491	18.3878	1.29995	1.03944	18.244	18.2922	1.36975	1.04696	333906	199677	558369	2.79636	310455	0.929768	0.0865879	1.06186	-0.070232	0.0618558	-0.0901343	0.39022	-0.12593	0.229056	-0.0741395	0.387293	0.632031	0.5
382	SM(d18:1/12:0)	HMDB0012096		Sphingomyelin Metabolism	0.72438	-0.21974	-0.280616	0.241361	0.183715	0.183715	0.242761	0.146929	0.0470699	0.142624	0.0651389	YES	24.7212	27.302	NO	24.9122	26.9554	0.478462	0.47624	25.9369	26.0116	1.40409	1.05131	25.8293	25.9338	1.30593	1.0397	6.42383e+07	3.30292e+07	1.24937e+08	3.78262	5.96218e+07	0.928135	0.0914706	1.06546	-0.0718649	0.0654557	-0.1386	0.185193	-0.122688	0.241361	-0.113863	0.183715	0.443996	0.416016
344	PI(36:0)	HMDB0009808		Phospholipid Metabolism	0.72319	-0.232461	-0.235973	0.242141	0.241217	0.241217	0.242707	0.575055	0.00306069	0.256293	0.000499909	NO	15.3688	17.9774	NO	15.5665	17.6266	0.478462	0.47624	16.7941	16.6731	1.38968	1.04972	16.6837	16.5966	1.34585	1.04428	113636	59621.6	216587	3.63269	105268	0.926356	0.0938448	1.06721	-0.0736444	0.0672105	-0.122184	0.243314	-0.122486	0.242141	-0.100512	0.241217	0.523623	0.414062
12	15-HETE	HMDB0000908		Eicosanoid and Resolvin Metabolism	0.7302	0.249824	-0.000616566	0.237571	0.29953	0.29953	0.237442	6.56772e-12	8.35311e-23	2.58587e-07	4.32791e-14	YES	13.1691	15.9443	YES	13.0775	16.1876	0.478462	0.47624	14.6373	14.5567	1.84681	1.09467	14.8584	14.6325	1.87633	1.09614	25483.5	7657.27	84809.6	11.0757	29704.2	1.16562	0.18592	1.13754	0.165624	0.137542	0.108161	0.302078	0.123674	0.237571	0.0889466	0.29953	0.485648	0.444444
436	Tetranor-PGEM			Eicosanoid and Resolvin Metabolism	0.72777	-0.247693	-0.235	0.23915	0.332905	0.332905	0.239072	0.590147	0.0952237	0.625623	0.0689037	NO	16.905	18.2704	NO	16.8357	18.3253	0.478462	0.47624	17.6307	17.5877	1.1895	1.02592	17.5687	17.5805	1.19272	1.02604	202937	144427	285150	1.97436	194399	0.957928	0.0523261	1.03694	-0.0420718	0.0369355	-0.10095	0.335637	-0.123262	0.23915	-0.083046	0.332905	0.578056	0.513333
107	Ceramide(d18:1/20:0)	HMDB0004951		Ceramide Metabolism	0.72522	-0.23793	-0.229272	0.24081	0.344573	0.344573	0.241127	0.546869	0.000558437	0.391272	0.000121191	NO	17.4227	20.7154	YES	17.5656	20.3603	0.478462	0.47624	19.1196	19.069	1.57565	1.06934	18.9636	18.963	1.5354	1.06454	569616	233646	1.38869e+06	5.94357	511211	0.897466	0.132272	1.09602	-0.102534	0.0960184	-0.0985405	0.347357	-0.122831	0.24081	-0.0809169	0.344573	0.41719	0.322266
358	Palmitoylethanolamide	HMDB0002100		Endocannabinoid Metabolism	0.71392	0.243146	0.266593	0.248274	0.306776	0.306776	0.248185	0.0979112	0.0315133	0.281409	0.00188645	NO	16.4954	21.3849	NO	16.5746	21.553	0.487804	0.485538	18.9773	18.9402	1.64452	1.0761	19.1518	19.0638	1.65892	1.07663	516106	194670	1.36829e+06	7.02876	582463	1.12857	0.150143	1.10968	0.128572	0.109679	0.106552	0.309368	0.120917	0.248274	0.0874955	0.306776	0.428209	0.322266
91	CL(18:2/18:2/18:2/22:6)	HMDB0058815		Cardiolipin Metabolism	0.71247	-0.259155	-0.196509	0.249243	0.327202	0.327202	0.248582	0.345115	0.105168	0.588189	0.0492716	NO	12.8428	16.7282	NO	12.6561	16.7422	0.487804	0.485538	14.7695	14.7855	1.5755	1.06932	14.5996	14.6991	1.68542	1.07912	27930.1	11458.6	68079.3	5.94133	24826.2	0.888869	0.146346	1.10676	-0.111131	0.106763	-0.102148	0.329906	-0.120671	0.249243	-0.0839264	0.327202	0.29719	0.2625
410	SM(d18:1/25:0) or SM(d18:1/24:1 OH)			Sphingomyelin Metabolism	0.70835	-0.278216	-0.210878	0.252014	0.350466	0.350466	0.250858	0.599307	0.127116	0.555615	0.0661327	NO	24.9402	26.2507	NO	24.7764	26.3974	0.49089	0.48861	25.624	25.5955	1.18813	1.02574	25.5548	25.5869	1.25206	1.03333	5.17131e+07	3.68862e+07	7.24998e+07	1.9655	4.92915e+07	0.953172	0.0598518	1.04236	-0.0468281	0.0423587	-0.0973435	0.353274	-0.119973	0.252014	-0.0800331	0.350466	0.508666	0.455556
337	PG(38:4)	HMDB0010610		Phospholipid Metabolism	0.70384	0.240659	0.204759	0.255068	0.0946535	0.0946535	0.254938	0.959608	3.8122e-05	0.64688	2.1763e-05	NO	10.3044	14.8062	YES	10.9533	15.2004	0.49403	0.491736	12.5436	12.5553	1.97878	1.10586	12.7805	13.0768	2.01385	1.10751	5970.22	1566.94	22747.3	14.517	7035.92	1.1785	0.206828	1.15415	0.178503	0.154148	0.17425	0.0948238	0.119209	0.255068	0.143118	0.0946535	0.670223	0.631111
243	L-Methionine	HMDB0000696		SAM, SAH, Methionine, Cysteine, Glutathione Metabolism	0.70113	-0.231821	-0.227741	0.256913	0.200657	0.200657	0.257138	0.761783	0.0346014	0.93148	0.185592	YES	26.711	28.0297	YES	26.732	27.8638	0.49403	0.491736	27.3669	27.3704	1.18939	1.0259	27.3089	27.2979	1.18105	1.02457	1.73088e+08	1.23206e+08	2.43165e+08	1.97364	1.66267e+08	0.960591	0.0508661	1.03589	-0.0394092	0.0358866	-0.133416	0.202336	-0.11875	0.256913	-0.110037	0.200657	0.429928	0.35625
386	SM(d18:1/16:1)	HMDB0029216		Sphingomyelin Metabolism	0.70066	-0.21459	-0.254525	0.257232	0.20475	0.20475	0.25848	0.663386	0.153694	0.531524	0.186531	YES	19.1041	20.886	YES	19.1541	20.6389	0.49403	0.491736	19.9491	19.9951	1.3232	1.04216	19.8624	19.8965	1.25352	1.03351	1.01221e+06	584631	1.75251e+06	2.99763	953171	0.941673	0.0762221	1.05425	-0.0583271	0.0542537	-0.132212	0.206475	-0.118671	0.257232	-0.108943	0.20475	0.3957	0.347917
170	Desmosterol	HMDB0002719		Cholesterol, Cortisol, Non-Gonadal Steroid Metabolism	0.69711	0.235589	0.230623	0.259672	0.290665	0.290665	0.259658	0.62555	0.00235268	0.267355	0.000574167	YES	16.9348	19.1874	NO	16.7113	19.678	0.496396	0.494091	18.1274	18.0611	1.38452	1.04914	18.238	18.1946	1.38583	1.04875	286355	151342	541816	3.58008	309167	1.07966	0.0974913	1.06991	0.0796638	0.0699114	0.110165	0.293154	0.118069	0.259672	0.0906363	0.290665	0.679902	0.621094
336	PG(36:3)	HMDB0010606		Phospholipid Metabolism	0.68799	0.216949	0.164804	0.266002	0.385186	0.385186	0.266819	0.80677	1.10596e-07	0.575055	1.60378e-05	NO	10.8538	15.8758	NO	11.1998	15.9729	0.506142	0.503791	13.3037	13.3648	1.88687	1.09814	13.5024	13.5864	1.73288	1.0835	10111.4	2913.11	35096.8	12.0479	11604.7	1.14768	0.177836	1.13119	0.147683	0.131186	0.0905348	0.388109	0.116524	0.266002	0.0744603	0.385186	0.655761	0.624444
342	PI(34:1)	HMDB0009822		Phospholipid Metabolism	0.68382	-0.235806	-0.208733	0.268929	0.249025	0.249025	0.268711	0.903935	0.107114	0.980576	0.103329	NO	19.481	22.1647	YES	19.5596	21.8005	0.509354	0.506988	20.83	20.8229	1.38342	1.04902	20.7196	20.68	1.40302	1.05063	1.864e+06	986683	3.52139e+06	3.56892	1.72667e+06	0.926323	0.0992177	1.07119	-0.0736772	0.0711924	-0.120179	0.251192	-0.115819	0.268929	-0.0988295	0.249025	0.407254	0.333984
340	PI(32:2)	HMDB0009798		Phospholipid Metabolism	0.67889	0.249895	0.583001	0.27242	0.21037	0.21037	0.271653	0.0262209	0.000284276	0.138608	1.7753e-05	YES	10.1815	16.1595	YES	9.71009	17.0335	0.513599	0.511213	13.0355	13.1705	2.56333	1.14888	13.3748	13.3718	3.01822	1.17484	8395.89	1326.82	53127.9	40.0416	10622.5	1.2652	0.306809	1.23697	0.265196	0.236968	0.130587	0.212157	0.114983	0.27242	0.107256	0.21037	0.530625	0.458333
157	DeoxyCer(m18:1/16:0)			Deoxysphingolipids	0.67688	0.228656	0.29005	0.273847	0.474834	0.474834	0.273833	0.193288	0.00970264	0.254199	0.00514124	YES	13.74	17.1752	NO	13.4338	17.8084	0.513932	0.511545	15.4625	15.4576	1.73921	1.08502	15.645	15.6211	1.74196	1.08432	45151	15260.7	133585	8.75354	51241.9	1.1349	0.165831	1.12181	0.134902	0.121812	0.074506	0.477841	0.114644	0.273847	0.0611739	0.474834	0.37377	0.232422
372	Purine	HMDB0001366		Purine Metabolism	0.67331	-0.236436	-0.20778	0.276402	0.301302	0.301302	0.276013	0.085092	0.000374649	0.146244	0.00163212	YES	20.922	22.2426	NO	20.7569	22.2761	0.514962	0.51257	21.5787	21.5823	1.18444	1.02527	21.5209	21.5165	1.20054	1.02702	3.132e+06	2.24769e+06	4.36423e+06	1.94165	3.00913e+06	0.960769	0.0526852	1.03719	-0.0392313	0.0371936	-0.107765	0.303861	-0.114039	0.276402	-0.0887213	0.301302	0.532182	0.477083
429	THC 18:1/22:0	HMDB0004882		Glycosphingolipid Metabolism	0.67262	-0.220418	-0.260445	0.276902	0.451405	0.451405	0.277225	0.678205	0.0406715	0.31662	0.000671461	NO	9.70295	14.185	YES	10.2107	13.8201	0.514962	0.51257	11.9926	11.944	1.90257	1.09948	11.7881	12.0154	1.83397	1.0925	4075.14	1155.14	14376.4	12.4455	3536.48	0.867818	0.187105	1.13848	-0.132182	0.138477	-0.0785134	0.454417	-0.113922	0.276902	-0.0645006	0.451405	0.636059	0.566667
239	L-Glutarylcarnitine	HMDB0013130		Fatty Acid Oxidation and Synthesis	0.66233	0.224634	0.1357	0.284361	0.118747	0.118747	0.284302	8.373e-12	9.07605e-19	2.78704e-07	2.57605e-11	YES	22.0067	23.1419	YES	21.9751	23.4444	0.524473	0.522036	22.6661	22.5743	1.29764	1.03916	22.7506	22.7098	1.30146	1.03918	6.65563e+06	3.99397e+06	1.10911e+07	2.77695	7.05679e+06	1.06027	0.0783975	1.05584	0.060275	0.0558446	0.162647	0.119307	0.11218	0.284361	0.133844	0.118747	0.543247	0.446667
310	PC(20:5/P-16:0)	HMDB0011222		Plasmalogen Metabolism	0.65871	-0.216808	-0.169564	0.287018	0.19268	0.19268	0.287287	0.137986	5.81747e-07	0.0418718	7.54872e-06	YES	15.6404	18.6995	YES	15.9801	17.883	0.524473	0.522036	17.159	17.1699	1.45977	1.05736	17.0407	16.9316	1.43356	1.05394	146345	69723.2	307169	4.40555	134821	0.921259	0.110541	1.07963	-0.0787414	0.0796327	-0.135815	0.194266	-0.111567	0.287018	-0.111888	0.19268	0.452891	0.353333
82	Biotin	HMDB0000030		Vitamin B7 (Biotin) Metabolism	0.659	0.21285	0.206157	0.286808	0.226119	0.226119	0.287305	0.287894	0.748467	0.0983654	0.512965	NO	19.9743	21.7101	YES	20.1794	21.6548	0.524473	0.522036	20.763	20.8422	1.26739	1.03555	20.8358	20.9171	1.24203	1.03212	1.77948e+06	1.11838e+06	2.83136e+06	2.53165	1.87153e+06	1.05173	0.0679785	1.04825	0.0517298	0.0482469	0.126195	0.228071	0.111615	0.286808	0.103917	0.226119	0.40364	0.394531
187	GM3(d18:1/16:1)			Glycosphingolipid Metabolism	0.65684	-0.220205	-0.255683	0.288396	0.24747	0.24747	0.288459	0.112163	0.150526	0.271763	0.121077	YES	12.9111	16.7414	YES	13.1511	16.045	0.524473	0.522036	14.778	14.8263	1.6643	1.078	14.6162	14.5981	1.65462	1.07622	28094.6	10351.6	76249.4	7.36592	25113.5	0.89389	0.151563	1.11077	-0.10611	0.110772	-0.120575	0.249624	-0.11125	0.288396	-0.0990892	0.24747	0.515049	0.391111
199	Glutamine	HMDB0000641		Bioamines and Neurotransmitter Metabolism	0.65702	-0.223779	-0.223054	0.288265	0.276862	0.276862	0.288163	0.279642	0.91941	0.397267	0.912866	YES	24.306	25.7018	NO	24.1765	25.7579	0.524473	0.522036	24.9828	25.0039	1.19257	1.02631	24.926	24.9672	1.19675	1.02654	3.31573e+07	2.34787e+07	4.68258e+07	1.99439	3.1876e+07	0.961357	0.0532149	1.03757	-0.0386426	0.0375745	-0.113369	0.279254	-0.11128	0.288265	-0.0932292	0.276862	0.415903	0.252083
35	3-methylphenylacetic acid	HMDB0002222		Microbiome Metabolism	0.64611	-0.20029	-0.231222	0.296399	0.387307	0.387307	0.297453	0.26139	0.000901179	0.140216	9.98005e-05	NO	15.8738	20.6923	YES	16.8531	19.4582	0.536652	0.534159	18.3726	18.2831	1.669	1.07845	18.2246	18.1556	1.53242	1.06424	339399	124365	926240	7.44778	306305	0.902494	0.14121	1.10283	-0.0975061	0.10283	-0.0901316	0.390234	-0.109432	0.296399	-0.0740787	0.387307	0.588148	0.497778
300	PA(18:0/18:1)	HMDB0114901		Phospholipid Metabolism	0.63732	-0.285808	-0.0734048	0.303057	0.3958	0.3958	0.301266	0.975037	0.119318	0.976058	0.218976	NO	16.6252	18.9013	YES	15.8851	19.3772	0.543915	0.541388	17.7742	17.7633	1.32277	1.04211	17.6589	17.6311	1.55949	1.06696	224165	129556	387862	2.99378	206941	0.923164	0.110837	1.07985	-0.0768363	0.0798544	-0.0885296	0.398748	-0.107943	0.303057	-0.0727788	0.3958	0.512526	0.441667
315	PC(32:2)	HMDB0007874		Phospholipid Metabolism	0.6384	-0.210336	-0.211171	0.302231	0.410921	0.410921	0.302485	0.88622	0.152199	0.601814	0.0758341	NO	20.6225	22.3077	YES	20.7852	22.0384	0.543915	0.541388	21.5065	21.4651	1.22629	1.03053	21.4446	21.4118	1.21505	1.02882	2.97924e+06	1.99741e+06	4.44371e+06	2.22474	2.85412e+06	0.958001	0.0596909	1.04224	-0.041999	0.0422424	-0.085728	0.413897	-0.108127	0.302231	-0.0705232	0.410921	0.436953	0.413333
341	PI(34:0)	HMDB0009781		Phospholipid Metabolism	0.62421	-0.205236	-0.202698	0.313173	0.372691	0.372691	0.313447	0.65725	0.00425886	0.524752	0.00282979	NO	15.642	19.1419	YES	15.9548	18.4344	0.559626	0.557027	17.2971	17.392	1.43025	1.05418	17.1912	17.1946	1.40555	1.05091	161046	79862.4	324758	4.06647	149642	0.929188	0.10453	1.07514	-0.0708118	0.0751438	-0.0929395	0.375578	-0.105722	0.313173	-0.0764641	0.372691	0.435984	0.402222
127	Cholestenone	HMDB0000921		Cholesterol, Cortisol, Non-Gonadal Steroid Metabolism	0.62236	0.202631	0.173874	0.31461	0.249002	0.249002	0.315001	0.0522223	1.21124e-06	0.101023	1.03276e-05	YES	18.9697	21.4788	YES	19.1865	21.4337	0.559761	0.55716	20.285	20.2242	1.40786	1.05173	20.385	20.3101	1.37545	1.0476	1.27757e+06	653450	2.49781e+06	3.8225	1.36927e+06	1.07177	0.098968	1.07101	0.0717721	0.071007	0.120185	0.251169	0.10541	0.31461	0.0989689	0.249002	0.383793	0.2875
103	Ceramide(d18:1/18:1)	HMDB0011774		Ceramide Metabolism	0.61494	-0.191148	-0.225003	0.320451	0.381013	0.381013	0.321454	0.693754	0.000296835	0.806753	0.000589565	NO	17.8088	21.0537	NO	17.9144	20.7803	0.566897	0.564264	19.4963	19.4312	1.52006	1.06369	19.3808	19.3473	1.42152	1.05264	739533	325471	1.68037e+06	5.16288	682646	0.923077	0.115812	1.08359	-0.0769235	0.0835851	-0.0913326	0.383924	-0.104153	0.320451	-0.0750488	0.381013	0.497266	0.366667
115	Ceramide(d18:1/22:2)			Ceramide Metabolism	0.61377	-0.220504	-0.159092	0.32138	0.417528	0.417528	0.320781	0.466167	2.7894e-08	0.941264	1.67133e-05	YES	16.4952	19.59	YES	16.0896	19.6072	0.566897	0.564264	18.0688	18.0426	1.54692	1.06644	17.93	17.8484	1.63533	1.07438	274940	116918	646537	5.52982	249724	0.908284	0.139013	1.10115	-0.091716	0.101152	-0.0845231	0.420514	-0.103954	0.32138	-0.0694612	0.417528	0.409074	0.368889
158	DeoxyCer(m18:1/22:0)			Deoxysphingolipids	0.60501	0.20771	0.219372	0.32837	0.270156	0.270156	0.328178	0.0942231	8.44301e-12	0.138153	1.89113e-07	YES	13.2094	17.909	YES	13.8537	17.7938	0.576752	0.574073	15.5824	15.5592	1.87558	1.09716	15.7708	15.8238	1.92035	1.09986	49064.2	14302.7	168311	11.7677	55911.1	1.13955	0.191708	1.14212	0.139549	0.142115	0.114965	0.272498	0.102471	0.32837	0.0944251	0.270156	0.408834	0.34375
33	3-Hydroxylinoleylcarnitine			Fatty Acid Oxidation and Synthesis	0.5938	-0.196682	-0.0880187	0.337459	0.0697528	0.0697528	0.337643	7.89587e-05	1.46457e-12	7.89164e-05	1.58006e-11	YES	14.1026	17.9761	YES	14.2715	17.0386	0.585661	0.582941	16.1209	16.0394	1.98409	1.1063	15.9265	15.6551	1.93967	1.10146	71266.2	18606.5	272963	14.6703	62281.5	0.873927	0.20169	1.15004	-0.126073	0.150045	-0.189072	0.06951	-0.100572	0.337459	-0.15531	0.0697528	0.581288	0.429167
420	Shikimate-3-phosphate			Microbiome Metabolism	0.59233	0.181987	0.168894	0.338661	0.297326	0.297326	0.339824	0.417616	0.107189	0.793272	0.452159	YES	20.0074	20.6016	YES	20.1219	20.5641	0.585661	0.582941	20.3153	20.3045	1.0817	1.01165	20.336	20.343	1.06629	1.00941	1.30474e+06	1.1186e+06	1.52186e+06	1.3605	1.32352e+06	1.01439	0.0214828	1.015	0.0143947	0.0150021	0.108655	0.299859	0.100323	0.338661	0.0904618	0.297326	0.490101	0.443359
66	Arachidonic Acid	HMDB0001043		Eicosanoid and Resolvin Metabolism	0.59001	0.210525	0.273234	0.340567	0.368611	0.368611	0.340022	0.998397	0.000946827	0.935823	0.0062893	NO	20.2501	23.5138	NO	20.2576	23.7736	0.585661	0.582941	21.8361	21.882	1.465	1.05792	21.9521	22.0156	1.53054	1.06405	3.74396e+06	1.77128e+06	7.9136e+06	4.46772	4.05737e+06	1.08371	0.120913	1.08742	0.0837102	0.0874228	0.0937354	0.371485	0.0999301	0.340567	0.0770148	0.368611	0.425139	0.375
1	1,25-Dihydroxyvitamin D3	HMDB0001903		Vitamin D (Calciferol) Metabolism	0.5928	0.261756	0.791045	0.338273	0.49889	0.49889	0.336502	0.0984724	0.00377273	0.00489051	2.38398e-05	NO	21.3374	24.1544	YES	21.8637	23.6428	0.585661	0.582941	22.833	22.7459	1.42447	1.05355	22.9666	22.7533	1.73431	1.08363	7.47176e+06	3.73477e+06	1.4948e+07	4.00239	8.19677e+06	1.09703	0.138164	1.1005	0.0970325	0.100504	0.0705026	0.501874	0.100403	0.338273	0.0579392	0.49889	0.52765	0.402222
67	Arachidonyl carnitine	HMDB0006455		Fatty Acid Oxidation and Synthesis	0.59065	0.208482	0.300394	0.340036	0.536177	0.536177	0.339584	0.385413	0.0192287	0.603447	0.00638862	YES	18.4489	21.5687	NO	18.1633	22.001	0.585661	0.582941	19.956	20.0088	1.61587	1.07332	20.1003	20.0821	1.68962	1.07951	1.01705e+06	397071	2.60507e+06	6.56072	1.12407e+06	1.10522	0.15034	1.10983	0.105221	0.109831	0.0644939	0.539093	0.100039	0.340036	0.0530074	0.536177	0.461869	0.355469
60	Allantoin	HMDB0000462		Purine Metabolism	0.58562	0.207432	0.253594	0.344191	0.358462	0.358462	0.343708	0.651897	0.00105682	0.657788	0.00021023	NO	15.5716	19.7112	NO	15.4984	20.1616	0.589428	0.58669	17.7882	17.6414	1.68985	1.08042	17.9452	17.83	1.78103	1.08784	226343	80943.8	632925	7.81932	252366	1.11497	0.164947	1.12113	0.11497	0.121125	0.0957394	0.361301	0.0991862	0.344191	0.0786788	0.358462	0.55101	0.494141
375	Pyruvic acid	HMDB0000243		Glycolysis and Gluconeogenesis Metabolism	0.57561	0.180144	0.0575373	0.352536	0.173781	0.173781	0.353423	0.0122375	5.32539e-13	0.00256531	4.29802e-10	YES	20.1	25.6149	YES	20.5898	25.4278	0.596463	0.593693	23.0111	22.8574	1.94889	1.10338	23.1845	23.0088	1.76904	1.08677	8.45358e+06	2.28589e+06	3.12626e+07	13.6763	9.53332e+06	1.12773	0.185892	1.13752	0.127726	0.13752	0.141806	0.175133	0.0974921	0.352536	0.116523	0.173781	0.615356	0.593333
350	PI(38:5)	HMDB0009796		Phospholipid Metabolism	0.57746	0.178916	0.15817	0.350989	0.538694	0.538694	0.352019	0.221979	0.491142	0.207016	0.256983	YES	19.1213	21.7435	YES	19.5947	21.3206	0.596463	0.593693	20.4086	20.4324	1.40455	1.05136	20.4963	20.4576	1.32786	1.04223	1.39188e+06	715202	2.70877e+06	3.78742	1.4791e+06	1.06267	0.0937169	1.06712	0.0626658	0.0671159	0.0640962	0.541604	0.0978043	0.350989	0.05274	0.538694	0.555417	0.5
224	Hypoxanthine	HMDB0000157		Purine Metabolism	0.57547	-0.201808	-0.186292	0.352653	0.601291	0.601291	0.352258	0.076561	0.000164249	0.00120381	1.47533e-07	YES	18.6686	22.8743	YES	18.2441	23.3151	0.596463	0.593693	21.0732	20.7714	1.89259	1.09863	20.8875	20.7796	1.99244	1.10578	2.20637e+06	631899	7.70386e+06	12.1916	1.93984e+06	0.8792	0.198643	1.14762	-0.1208	0.147619	-0.0544791	0.604	-0.0974685	0.352653	-0.044766	0.601291	0.504291	0.362222
305	PC(16:0/20:4)	HMDB0008138		Phospholipid Metabolism	0.57142	0.183206	0.14356	0.356077	0.143181	0.143181	0.356642	0.125912	0.000327806	0.164312	0.000515192	YES	20.1918	21.8121	YES	20.5043	21.647	0.599785	0.596999	21.0191	21.002	1.26294	1.03502	21.0808	21.0756	1.23472	1.03123	2.12516e+06	1.34487e+06	3.35817e+06	2.49702	2.21802e+06	1.0437	0.0665918	1.04724	0.0436959	0.0472398	0.152638	0.144112	0.0967809	0.356077	0.125735	0.143181	0.470046	0.4125
331	PG(32:1)	HMDB0010585		Phospholipid Metabolism	0.56953	0.228238	0.292116	0.357673	0.287201	0.287201	0.356334	0.223788	1.68905e-18	0.336015	7.9926e-12	YES	9.30659	16.4076	NO	7.31833	18.9659	0.600015	0.597228	12.8131	12.8571	2.71834	1.15887	13.1424	13.1421	3.86074	1.2178	7196.8	1013.69	51094.6	50.4047	9041.99	1.25639	0.35505	1.27903	0.256391	0.279029	0.110959	0.289667	0.0964615	0.357673	0.0911244	0.287201	0.623319	0.583984
434	Taurodeoxycholic acid Pool	HMDB0000896		Bile Salt Metabolism	0.56297	0.207391	0.470879	0.363267	0.32531	0.32531	0.362467	0.386689	1.24625e-09	0.635148	3.72768e-07	NO	13.2934	22.2065	YES	14.3665	21.6972	0.602027	0.59923	17.6112	17.75	2.78971	1.16331	17.9182	18.0319	3.35328	1.19302	200223	26805.1	1.49558e+06	55.7944	247696	1.2371	0.335343	1.26168	0.2371	0.261677	0.102548	0.328004	0.0953498	0.363267	0.0842456	0.32531	0.533527	0.474609
125	Chenodeoxycholic acid	HMDB0000518		Bile Salt Metabolism	0.56374	0.195241	0.23405	0.362605	0.48679	0.48679	0.362324	0.649925	7.13082e-13	0.651922	7.85226e-09	NO	13.1595	22.2683	NO	12.6558	22.5922	0.602027	0.59923	17.6928	17.7139	2.5619	1.14879	17.9578	17.624	2.70103	1.15597	211869	33518.7	1.33921e+06	39.9542	254587	1.20162	0.289424	1.22215	0.201622	0.222152	0.0725029	0.489788	0.0954807	0.362605	0.0595225	0.48679	0.467656	0.402083
437	Tetranor-PGFM			Eicosanoid and Resolvin Metabolism	0.5649	-0.188175	-0.191883	0.361609	0.494007	0.494007	0.361723	0.78233	0.388654	0.423627	0.148532	YES	20.4271	22.2854	NO	20.5489	22.2747	0.602027	0.59923	21.3947	21.3563	1.28898	1.03814	21.3258	21.4118	1.28217	1.03692	2.75715e+06	1.6764e+06	4.53464e+06	2.70499	2.62854e+06	0.953354	0.0751772	1.05349	-0.0466456	0.0534904	-0.0713067	0.496997	-0.0956782	0.361609	-0.0586595	0.494007	0.605463	0.495833
156	Dehydroepiandrosterone sulfate	HMDB0001032		Cholesterol, Cortisol, Non-Gonadal Steroid Metabolism	0.55882	0.205419	0.216216	0.366828	0.304963	0.304963	0.366044	0.0246116	5.75661e-13	0.277532	1.01423e-07	YES	14.5942	17.4824	NO	14.1033	18.3543	0.603065	0.600264	16.0354	16.0383	1.49512	1.0611	16.1546	16.2288	1.60424	1.07138	67162.4	30532.4	147738	4.83873	72947.1	1.08613	0.131197	1.0952	0.08613	0.0952023	0.106952	0.307544	0.0946475	0.366828	0.0878142	0.304963	0.554821	0.502222
19	2-Ketobutyric acid	HMDB0000005		SAM, SAH, Methionine, Cysteine, Glutathione Metabolism	0.56	0.160878	0.158772	0.365808	0.582057	0.582057	0.368072	1.16557e-11	5.44411e-10	1.44765e-08	2.12354e-07	YES	26.8577	27.2329	YES	26.9246	27.1764	0.603065	0.600264	27.0198	27.0453	1.08555	1.01218	27.0388	27.0505	1.05742	1.00818	1.36072e+08	1.1585e+08	1.59824e+08	1.37958	1.37881e+08	1.01329	0.0210458	1.01469	0.0132935	0.0146948	0.0573813	0.584838	0.0948482	0.365808	0.0481008	0.582057	0.509329	0.390625
147	Cytosine	HMDB0000630		Pyrimidine Metabolism	0.55177	0.199888	0.15187	0.372927	0.358439	0.358439	0.372257	5.70801e-07	6.31454e-16	0.00010403	2.33929e-10	YES	19.1481	21.5588	YES	18.859	21.87	0.603675	0.600871	20.4104	20.3534	1.46904	1.05835	20.5213	20.3645	1.55395	1.06641	1.3936e+06	655768	2.96158e+06	4.5162	1.50496e+06	1.07991	0.123685	1.08951	0.0799112	0.0895141	0.095744	0.361277	0.0934543	0.372927	0.0787619	0.358439	0.484034	0.44375
180	Ethanolamine	HMDB0000149		Phospholipid Metabolism	0.55161	-0.173629	-0.197315	0.373074	0.472371	0.472371	0.373869	0.939572	0.429355	0.568377	0.181983	NO	23.2457	24.9653	NO	23.324	24.8467	0.603675	0.600871	24.1213	24.1055	1.25151	1.03363	24.0651	24.0854	1.21478	1.02879	1.82494e+07	1.17564e+07	2.83285e+07	2.40962	1.75522e+07	0.961795	0.0628795	1.04455	-0.0382055	0.0445485	-0.0749219	0.47538	-0.0934257	0.373074	-0.0617488	0.472371	0.619291	0.521484
253	L-leucine	HMDB0000687		Branch Chain Amino Acid Metabolism	0.55461	-0.187466	-0.185477	0.370466	0.516069	0.516069	0.370424	0.945203	0.796883	0.765866	0.644955	NO	27.9689	28.6181	NO	27.876	28.6934	0.603675	0.600871	28.2982	28.2935	1.10394	1.01469	28.2715	28.2847	1.10486	1.01465	3.30072e+08	2.71917e+08	4.00666e+08	1.47349	3.2401e+08	0.981633	0.0297115	1.02081	-0.018367	0.020808	-0.0677064	0.519027	-0.0939343	0.370466	-0.0557788	0.516069	0.428186	0.308333
135	Citrulline	HMDB0000904		Urea Cycle	0.55407	-0.215077	-0.14452	0.370935	0.746876	0.746876	0.36978	0.457542	0.0198058	0.30122	0.00509522	NO	22.2978	23.954	YES	22.06	24.197	0.603675	0.600871	23.1262	23.1259	1.26163	1.03486	23.0541	23.1285	1.34824	1.04455	9.15544e+06	5.80567e+06	1.4438e+07	2.48688	8.70905e+06	0.951244	0.0799853	1.05701	-0.0487564	0.0570073	-0.0336502	0.748807	-0.0938428	0.370935	-0.027669	0.746876	0.636131	0.554167
100	Ceramide(d18:1/18:0 OH)			Ceramide Metabolism	0.54742	-0.167833	-0.210942	0.376724	0.397938	0.397938	0.377885	0.480904	0.0112673	0.578948	0.00180072	NO	16.2024	19.3626	NO	16.1467	19.2133	0.605673	0.60286	17.8916	17.7825	1.50593	1.06222	17.7925	17.68	1.39581	1.04984	243167	108995	542505	4.97736	227019	0.933595	0.111843	1.08061	-0.0664053	0.0806081	-0.0881296	0.40089	-0.0927176	0.376724	-0.072458	0.397938	0.414832	0.391111
222	Hydroxyproline	HMDB0000725		Collagen Metabolism	0.54682	0.185961	0.232884	0.377256	0.554057	0.554057	0.377151	0.96606	0.00273108	0.793508	0.00156411	NO	21.2088	24.1275	YES	20.851	24.2952	0.605673	0.60286	22.5996	22.6682	1.5103	1.06268	22.7102	22.5731	1.52323	1.06331	6.35555e+06	2.83262e+06	1.426e+07	5.03421	6.86203e+06	1.07969	0.124639	1.09023	0.0796897	0.0902348	0.0616882	0.556926	0.0926146	0.377256	0.0506612	0.554057	0.495049	0.470703
252	L-isoleucine	HMDB0000172		Branch Chain Amino Acid Metabolism	0.53967	-0.160905	-0.180089	0.383546	0.601251	0.601251	0.38513	0.0733566	0.00156802	0.103639	0.00363272	YES	27.765	28.7912	NO	27.8444	28.6355	0.613375	0.610526	28.2912	28.2781	1.15389	1.02133	28.258	28.2399	1.11462	1.01595	3.28469e+08	2.48115e+08	4.34848e+08	1.75261	3.2099e+08	0.977231	0.0380598	1.02673	-0.0227686	0.0267321	-0.054485	0.60396	-0.0914049	0.383546	-0.0448871	0.601251	0.431036	0.277083
327	PE(36:1)	HMDB0008993		Phospholipid Metabolism	0.53714	-0.200817	-0.0752177	0.385792	0.332918	0.332918	0.384887	0.314911	0.144612	0.272745	0.0263384	NO	18.0758	21.928	NO	17.4048	21.8289	0.614575	0.61172	19.8887	20.0019	1.67109	1.07865	19.7399	19.6168	1.86123	1.09485	970690	354814	2.65558e+06	7.48443	875585	0.902024	0.170355	1.12534	-0.0979763	0.125335	-0.100947	0.335649	-0.0909759	0.385792	-0.0829681	0.332918	0.56599	0.420833
201	Glycerol	HMDB0000131		Glycolysis and Gluconeogenesis Metabolism	0.532	-0.175937	-0.166382	0.390371	0.235131	0.235131	0.390556	0.402698	1.56543e-06	0.395585	0.000257557	YES	23.8158	26.8491	YES	23.7191	26.7296	0.619468	0.616591	25.3212	25.3324	1.61855	1.07358	25.199	25.2244	1.59214	1.07019	4.19221e+07	1.63138e+07	1.07729e+08	6.60355	3.85168e+07	0.91877	0.14167	1.10318	-0.08123	0.103181	-0.123779	0.237171	-0.0901058	0.390371	-0.101699	0.235131	0.584615	0.484444
174	Dodecanoylcarnitine	HMDB0002250		Fatty Acid Oxidation and Synthesis	0.52477	-0.19308	-0.0479405	0.396872	0.22765	0.22765	0.396086	0.136715	3.84807e-15	0.50426	2.90365e-09	YES	23.8194	27.8862	YES	23.2911	27.8074	0.627364	0.62445	25.7795	25.8528	1.80818	1.09126	25.6145	25.5492	2.00931	1.10714	5.75978e+07	1.80389e+07	1.83908e+08	10.1951	5.13733e+07	0.891932	0.193488	1.14352	-0.108068	0.143525	-0.125779	0.229617	-0.0888807	0.396872	-0.103284	0.22765	0.552963	0.508889
116	Ceramide(d18:1/23:0) or Ceramide(d18:1/22:1 OH)	HMDB0000950		Ceramide Metabolism	0.51708	-0.159298	-0.210685	0.403859	0.536174	0.536174	0.404922	0.725069	0.00116805	0.484991	0.00033059	NO	18.1318	22.0582	NO	18.5342	21.707	0.635962	0.633008	20.1749	20.095	1.60657	1.0724	20.0659	20.1206	1.4788	1.05873	1.1837e+06	467391	2.99781e+06	6.41391	1.0976e+06	0.927258	0.130186	1.09444	-0.0727417	0.0944351	-0.0644944	0.53909	-0.0875774	0.403859	-0.0530136	0.536174	0.447089	0.316406
165	DeoxydihydroCer(m18:0/24:0)			Deoxysphingolipids	0.50912	0.178138	0.270243	0.411161	0.554057	0.554057	0.410786	0.636664	0.0323637	0.536139	0.00751784	NO	13.012	16.9864	NO	12.7139	17.1168	0.644989	0.641993	14.9125	14.9992	1.72783	1.08397	15.053	14.9153	1.80333	1.08981	30838.8	10558.4	90073.9	8.53105	33994.3	1.10232	0.170083	1.12512	0.102321	0.125123	0.0616882	0.556926	0.0862294	0.411161	0.0506612	0.554057	0.398718	0.353516
126	Chenodeoxyglycocholic acid	HMDB0006898		Bile Salt Metabolism	0.50614	0.183503	0.253852	0.413913	0.223227	0.223227	0.413244	0.806724	2.37666e-07	0.965666	5.98247e-06	NO	20.2506	26.83	YES	21.371	26.9266	0.646838	0.643833	23.6441	23.5403	2.22284	1.12499	23.8555	24.1488	2.504	1.14326	1.31092e+07	2.73927e+06	6.27357e+07	22.9023	1.51787e+07	1.15787	0.257256	1.1952	0.157867	0.195204	0.126984	0.22515	0.085725	0.413913	0.104344	0.223227	0.468464	0.429167
124	Ceramide(d18:1/26:2)			Ceramide Metabolism	0.50101	-0.18088	-0.0997288	0.418682	0.430885	0.430885	0.418047	0.767943	0.000278535	0.289972	0.00018738	NO	12.0389	16.1181	YES	11.7728	16.3167	0.649587	0.64657	14.1754	14.0785	1.75749	1.08669	14.0283	14.0447	1.90277	1.09838	18502.7	6126.93	55876.3	9.11979	16708.6	0.903033	0.180871	1.13357	-0.0969669	0.133568	-0.0821211	0.433886	-0.0848556	0.418682	-0.0675177	0.430885	0.461163	0.406667
118	Ceramide(d18:1/24:0)	HMDB0004956		Ceramide Metabolism	0.50084	-0.148618	-0.210379	0.418834	0.474809	0.474809	0.420438	0.423413	6.11099e-07	0.432414	9.21097e-06	NO	19.358	23.4601	YES	20.0553	22.6523	0.649587	0.64657	21.4311	21.4091	1.61293	1.07303	21.3286	21.3538	1.43092	1.05366	2.8275e+06	1.10785e+06	7.21651e+06	6.51401	2.63359e+06	0.931418	0.126595	1.09171	-0.0685817	0.0917138	-0.0745101	0.477816	-0.084828	0.418834	-0.0612743	0.474809	0.371481	0.34375
142	Creatinine	HMDB0000562		SAM, SAH, Methionine, Cysteine, Glutathione Metabolism	0.49641	0.166058	0.160512	0.422978	0.173476	0.173476	0.423033	0.00212426	0.000268097	0.0042986	0.00101431	YES	27.4131	27.7878	NO	27.4116	27.8937	0.651054	0.64803	27.6212	27.6004	1.05639	1.00812	27.6344	27.6527	1.05578	1.00795	2.06451e+08	1.85405e+08	2.29885e+08	1.2399	2.0834e+08	1.00915	0.0163292	1.01138	0.0091508	0.0113828	0.141907	0.174824	0.0840773	0.422978	0.117941	0.173476	0.650237	0.510417
289	Octulose-monophosphate			Pentose Phosphate, Gluconate Metabolism	0.49267	0.156142	0.13842	0.426494	0.292404	0.292404	0.42716	0.0103638	3.38303e-05	0.0826465	0.00300811	YES	18.7459	19.5948	NO	18.798	19.5671	0.651054	0.64803	19.1662	19.1704	1.10706	1.01511	19.1891	19.1825	1.09392	1.01318	588307	481976	718097	1.4899	597725	1.01601	0.0287223	1.02011	0.0160082	0.0201083	0.109768	0.294906	0.0834436	0.426494	0.0903916	0.292404	0.552813	0.526667
77	BMP(18:1/22:6)			Phospholipid Metabolism	0.49139	-0.173102	-0.13502	0.4277	0.548919	0.548919	0.427269	0.140651	0.106177	0.0630602	0.00872043	YES	10.3962	14.4039	YES	10.3529	14.319	0.651054	0.64803	12.4622	12.4001	1.69492	1.0809	12.3304	12.3359	1.77938	1.08769	5642.81	2006.14	15872	7.91169	5150.26	0.912711	0.165236	1.12135	-0.0872885	0.12135	-0.0624898	0.551802	-0.0832269	0.4277	-0.0513312	0.548919	0.506418	0.462222
220	Homovanillic acid	HMDB0000118		Bioamines and Neurotransmitter Metabolism	0.49152	-0.148292	-0.15874	0.427577	0.636227	0.636227	0.428913	0.154757	0.0409646	0.0953615	0.0206418	YES	20.2354	20.7197	NO	20.2336	20.7016	0.651054	0.64803	20.5008	20.4775	1.08388	1.01195	20.4835	20.4676	1.06516	1.00925	1.48368e+06	1.26701e+06	1.7374e+06	1.37126	1.46607e+06	0.988127	0.021679	1.01514	-0.0118729	0.0151402	-0.0493117	0.638785	-0.0832489	0.427577	-0.0409892	0.636227	0.528721	0.491111
143	Cyclic adenosine monophosphate	HMDB0000058		Purine Metabolism	0.49567	0.14843	0.068027	0.423671	0.700813	0.700813	0.425125	0.0823044	0.166656	0.00735232	0.0478804	YES	13.3308	16.1048	YES	12.7452	16.5312	0.651054	0.64803	14.4641	14.7178	1.86418	1.09618	14.5975	14.6382	1.61374	1.0723	22601.1	6667.62	76610.3	11.4899	24790.1	1.09685	0.166414	1.12227	0.0968536	0.122265	0.040058	0.70303	0.0839521	0.423671	0.0329162	0.700813	0.516701	0.460938
278	N-Acetylaspartylglutamic acid	HMDB0001067	3106-85-2	Bioamines and Neurotransmitter Metabolism	0.48488	-0.171527	-0.1335	0.433872	0.543803	0.543803	0.433406	0.878473	0.0659265	0.817949	0.0382022	NO	13.7207	16.3508	NO	13.283	16.5663	0.658012	0.654956	14.9863	15.0358	1.44681	1.05597	14.8949	14.9246	1.50164	1.0611	32457.5	15736.5	66945.5	4.25415	30464.9	0.93861	0.116158	1.08384	-0.0613902	0.0838446	-0.0632917	0.5467	-0.0821236	0.433872	-0.0520014	0.543803	0.387569	0.296875
280	N-Acetylornithine	HMDB0003357		GABA, Glutamate, Arginine, Ornithine, Proline Metabolism	0.48102	-0.173518	-0.15136	0.437544	0.321422	0.321422	0.436922	0.370058	0.996309	0.722581	0.996004	NO	19.5999	20.8488	NO	19.5155	20.7759	0.659269	0.656207	20.1994	20.2243	1.16692	1.02302	20.1608	20.1457	1.19236	1.02599	1.20402e+06	889687	1.62942e+06	1.83145	1.1722e+06	0.97357	0.049486	1.0349	-0.0264296	0.0348962	-0.103375	0.324096	-0.0814714	0.437544	-0.0853647	0.321422	0.444404	0.391667
321	PE(20:4/18:1)	HMDB0009389		Phospholipid Metabolism	0.48064	-0.162335	-0.141883	0.437909	0.329113	0.329113	0.437865	0.304479	0.0761577	0.266958	0.0217866	NO	17.1761	21.4262	NO	17.4022	21.0062	0.659269	0.656207	19.2836	19.3011	1.64238	1.07589	19.1675	19.2042	1.64972	1.07575	638200	241339	1.68766e+06	6.99289	588813	0.922616	0.149118	1.10889	-0.0773839	0.108891	-0.101745	0.331826	-0.0814068	0.437909	-0.0835386	0.329113	0.547619	0.537778
213	Hexose Pool	HMDB0000122		Glycolysis and Gluconeogenesis Metabolism	0.47216	-0.168516	-0.135695	0.446061	0.378935	0.378935	0.445526	0.00206082	1.1922e-06	0.00596417	4.02038e-05	YES	22.1102	23.0727	YES	21.9601	23.1301	0.66908	0.665972	22.5994	22.5915	1.16682	1.02301	22.5619	22.5451	1.18838	1.02549	6.35458e+06	4.69637e+06	8.59827e+06	1.83083	6.1915e+06	0.974337	0.0489498	1.03451	-0.0256634	0.0345116	-0.0917318	0.38184	-0.0799705	0.446061	-0.0753515	0.378935	0.529028	0.5
68	Arginine	HMDB0000517		GABA, Glutamate, Arginine, Ornithine, Proline Metabolism	0.47049	-0.174501	-0.107042	0.447681	0.474768	0.474768	0.446858	0.0676422	0.0343674	0.151591	0.108519	YES	22.598	24.6769	NO	21.9656	25.0675	0.66908	0.665972	23.6075	23.6375	1.38482	1.04917	23.5255	23.5165	1.47595	1.05843	1.27807e+07	6.75185e+06	2.41929e+07	3.58315	1.20749e+07	0.944771	0.107274	1.07719	-0.0552289	0.0771908	-0.0745171	0.477775	-0.0796868	0.447681	-0.0613824	0.474768	0.448996	0.384766
442	Trimethylamine-N-oxide	HMDB0000925		Microbiome Metabolism	0.46268	0.152903	0.127406	0.45528	0.227647	0.227647	0.455453	0.429257	0.000409514	0.155378	5.57334e-06	YES	23.6095	28.7189	YES	24.495	28.713	0.670681	0.667566	26.4141	26.1642	2.20747	1.12384	26.5888	26.604	2.14955	1.11809	8.94216e+07	1.89412e+07	4.22161e+08	22.288	1.00931e+08	1.12871	0.233034	1.1753	0.12871	0.175304	0.12578	0.229614	0.0783638	0.45528	0.103308	0.227647	0.630249	0.59375
377	Retinol	HMDB0000305	68-26-8	Vitamin A (Retinol), Carotenoid Metabolism	0.46311	0.159825	0.163718	0.454861	0.437677	0.437677	0.454614	0.213203	3.31737e-05	0.603123	0.00296561	YES	21.4004	23.1494	YES	21.4408	23.2452	0.670681	0.667566	22.2879	22.2749	1.26855	1.0357	22.3427	22.343	1.2844	1.03718	5.12056e+06	3.21243e+06	8.16209e+06	2.54078	5.31899e+06	1.03875	0.0730384	1.05193	0.0387504	0.0519298	0.0809163	0.440683	0.0784364	0.454861	0.0664673	0.437677	0.384317	0.31875
154	DL-2-Aminooctanoic acid	HMDB0000991		Fatty Acid Oxidation and Synthesis	0.46284	0.164776	0.234791	0.45512	0.449107	0.449107	0.454609	0.522839	0.166871	0.372808	0.0191904	NO	17.1684	20.6564	YES	17.3169	20.6372	0.670681	0.667566	18.9143	18.9124	1.52096	1.06378	19.014	18.977	1.59541	1.07051	494043	217177	1.12387e+06	5.17491	529387	1.07154	0.13274	1.09637	0.071541	0.0963741	0.0789128	0.452118	0.0783915	0.45512	0.0648069	0.449107	0.354034	0.2875
283	N-oleoylethanolamine	HMDB0002088		Endocannabinoid Metabolism	0.46631	0.166766	0.274111	0.451738	0.658597	0.658597	0.451189	0.867836	0.00408006	0.615363	0.00294911	NO	16.9936	21.3594	NO	16.9114	21.6277	0.670681	0.667566	19.1314	19.1765	1.68447	1.07992	19.2569	19.2696	1.79596	1.08916	574288	206663	1.59587e+06	7.72208	626464	1.09085	0.16579	1.12178	0.0908533	0.12178	0.0460662	0.661045	0.078979	0.451738	0.0378403	0.658597	0.463466	0.402344
236	L-Carnitine	HMDB0000062		Fatty Acid Oxidation and Synthesis	0.4525	0.165563	0.194345	0.465282	0.336589	0.336589	0.464566	0.148413	0.677955	0.107707	0.494567	YES	23.1825	24.201	YES	23.0856	24.3297	0.6759	0.672761	23.66	23.6918	1.13994	1.0195	23.6913	23.7077	1.16543	1.02258	1.32546e+07	1.02537e+07	1.71337e+07	1.67099	1.35451e+07	1.02192	0.042592	1.02996	0.0219211	0.0299626	0.100184	0.339337	0.076641	0.465282	0.0829044	0.336589	0.485179	0.408333
266	MHC(18:1/24:0)	HMDB0004978		Glycosphingolipid Metabolism	0.4514	-0.153944	-0.164803	0.466378	0.34455	0.34455	0.46624	0.0553832	0.0085585	0.000941819	0.0535761	YES	11.3372	15.3235	YES	11.1756	15.0668	0.6759	0.672761	13.1009	13.3304	1.71293	1.08259	12.9814	13.1212	1.73986	1.08413	8785.43	3059.36	25228.7	8.24638	8086.86	0.920486	0.163366	1.1199	-0.0795143	0.119897	-0.0985453	0.347334	-0.0764534	0.466378	-0.0810212	0.34455	0.521884	0.44
167	DeoxydihydroCer(m18:0/26:1)			Deoxysphingolipids	0.44907	-0.152694	-0.153242	0.46869	0.486779	0.486779	0.46858	0.0135008	0.0606061	0.085321	0.118495	YES	11.2697	14.4174	YES	11.2963	14.1875	0.6759	0.672761	12.8009	12.8435	1.58177	1.06995	12.6999	12.7419	1.59864	1.07083	7136.1	2904.97	17529.9	6.03445	6653.54	0.932379	0.138784	1.10098	-0.0676215	0.100976	-0.0725048	0.489777	-0.0760585	0.46869	-0.0595643	0.486779	0.488452	0.48125
192	GM3(d18:1/24:1)	HMDB0004848		Glycosphingolipid Metabolism	0.45566	-0.165626	-0.115969	0.462168	0.5211	0.5211	0.461499	0.134254	0.410108	0.0083318	0.328483	NO	13.3992	17.1379	YES	12.8549	17.5034	0.6759	0.672761	15.1576	15.2685	1.60575	1.07232	15.0445	15.1791	1.72859	1.08311	36550.9	14446.6	92476	6.40121	33793.4	0.924558	0.153016	1.11189	-0.075442	0.111891	-0.0668967	0.524049	-0.0771751	0.462168	-0.0549635	0.5211	0.473736	0.395556
343	PI(34:2)	HMDB0009801		Phospholipid Metabolism	0.45072	0.158932	0.249981	0.467049	0.678157	0.678157	0.46662	0.860428	0.0114167	0.949041	0.0261518	NO	15.6025	19.0875	YES	15.3903	19.1121	0.6759	0.672761	17.2243	17.345	1.54647	1.06639	17.3243	17.2512	1.61203	1.07213	153118	65150.2	359865	5.52362	164104	1.07175	0.136738	1.09942	0.071748	0.0994164	0.0432646	0.680502	0.0763386	0.467049	0.0355912	0.678157	0.628119	0.449219
145	Cysteine-S-sulfate	HMDB0000731	1637-71-4	SAM, SAH, Methionine, Cysteine, Glutathione Metabolism	0.45522	-0.190372	0.332727	0.4626	0.883919	0.883919	0.461101	0.00373296	0.0214638	0.000282954	0.00111762	YES	15.1551	20.6319	NO	13.356	22.803	0.6759	0.672761	17.5815	17.8935	2.79464	1.16361	17.2992	18.0795	4.40959	1.24164	196135	26167.1	1.47013e+06	56.1824	161283	0.822303	0.381164	1.30239	-0.177697	0.302392	0.0152219	0.884855	-0.0771009	0.4626	0.0125023	0.883919	0.525596	0.457778
76	BMP(18:1/20:4)			Phospholipid Metabolism	0.44581	-0.149765	-0.191714	0.471934	0.387307	0.387307	0.471938	0.0159541	0.604501	0.0240185	0.750356	YES	12.2788	15.5331	YES	12.0927	15.3487	0.678199	0.675049	13.7322	13.9059	1.69712	1.08111	13.6179	13.7207	1.69652	1.08015	13608.3	4825.78	38374.5	7.95197	12571.9	0.92384	0.158214	1.1159	-0.0761596	0.115905	-0.0901316	0.390234	-0.0755063	0.471934	-0.0740787	0.387307	0.530012	0.515556
211	Hexose Diphosphate Pool	HMDB0001058		Glycolysis and Gluconeogenesis Metabolism	0.44285	-0.131601	-0.201768	0.474887	0.348499	0.348499	0.476362	0.160303	0.0124802	0.115109	0.0506615	YES	15.469	17.5762	NO	15.4108	17.4232	0.680064	0.676905	16.4375	16.5226	1.4239	1.05349	16.3704	16.417	1.30542	1.03964	88754.2	44398.8	177421	3.99609	84720.9	0.954557	0.0937901	1.06717	-0.0454426	0.06717	-0.0977416	0.351299	-0.0750054	0.474887	-0.080306	0.348499	0.612219	0.451111
245	L-Phenylalanine	HMDB0000159		Tyrosine and Phenylalanine Metabolism	0.43906	-0.151824	-0.141012	0.478688	0.489004	0.489004	0.478428	0.359262	0.035026	0.209283	0.0270545	NO	26.7801	27.7179	NO	26.6996	27.7528	0.680765	0.677602	27.2555	27.249	1.1257	1.01761	27.2296	27.2262	1.13329	1.01842	1.60226e+08	1.27041e+08	2.02079e+08	1.59066	1.57371e+08	0.982184	0.0364371	1.02558	-0.0178161	0.0255779	-0.0721349	0.492	-0.074363	0.478688	-0.0596983	0.489004	0.559867	0.502083
424	Suberylcarnitine		102636-81-7	Fatty Acid Oxidation and Synthesis	0.44031	0.24072	0.807454	0.477434	0.914319	0.914319	0.475136	0.0445729	0.000796824	0.0312836	0.000647703	YES	20.616	21.8503	YES	20.8009	21.6596	0.680765	0.677602	21.2727	21.2332	1.17672	1.02428	21.3292	21.2302	1.39905	1.0502	2.53354e+06	1.84166e+06	3.48534e+06	1.8925	2.63475e+06	1.03995	0.0786868	1.05606	0.0399494	0.0560564	0.0112173	0.915015	0.0745747	0.477434	0.0092371	0.914319	0.496863	0.414062
388	SM(d18:1/16:2)			Sphingomyelin Metabolism	0.43614	-0.146924	-0.1367	0.481623	0.211771	0.211771	0.4816	0.0779179	0.860594	0.132154	0.886713	YES	18.8726	20.6163	YES	18.7286	20.5301	0.682576	0.679406	19.7066	19.7444	1.29651	1.03903	19.6516	19.6293	1.29821	1.0388	855613	514323	1.42337e+06	2.76747	823584	0.962566	0.077894	1.05548	-0.037434	0.0554762	-0.130187	0.213573	-0.073869	0.481623	-0.10694	0.211771	0.496461	0.482222
18	2-Keto-L-gluconate	HMDB0011732		Microbiome Metabolism	0.43438	0.160427	0.24904	0.483393	0.653044	0.653044	0.482623	0.535242	0.707457	0.474661	0.544946	NO	18.0522	20.1068	NO	17.7473	20.5934	0.682731	0.67956	19.1127	19.0795	1.29844	1.03926	19.1731	19.1704	1.36384	1.0463	566877	339767	945794	2.78366	591132	1.04279	0.0857334	1.06123	0.042788	0.0612271	0.0468675	0.65552	0.0735718	0.483393	0.0385029	0.653044	0.614274	0.579167
92	Carnosine	HMDB0000033		Histidine, Histamine, Carnosine Metabolism	0.42637	0.305261	7.10155	0.491525	0.105733	0.105733	0.488893	0.235278	1.44952e-05	0.257735	2.89952e-05	YES	15.9024	18.2249	YES	16.0306	17.7625	0.691395	0.688184	17.1227	17.0637	1.48335	1.05986	17.2963	16.8965	3.05145	1.17672	142705	65887.5	309083	4.69108	160958	1.12791	0.249302	1.18863	0.127908	0.188632	-0.168654	0.106084	0.0722138	0.491525	-0.138788	0.105733	0.652072	0.557778
87	CL(18:2/18:2/18:2/16:1)	HMDB0010245		Cardiolipin Metabolism	0.42502	-0.13804	-0.147915	0.492893	0.368591	0.368591	0.493232	0.813935	0.0153465	0.842299	0.00530391	NO	15.6253	19.6219	NO	15.648	19.2512	0.691395	0.688184	17.5751	17.6236	1.60354	1.07211	17.481	17.4496	1.55358	1.06637	195262	77386	492691	6.36667	182940	0.936895	0.136692	1.09938	-0.0631052	0.0993816	-0.0937393	0.371465	-0.0719867	0.492893	-0.0771051	0.368591	0.4518	0.348889
203	Glycerophosphocholine	HMDB0000086		Phospholipid Metabolism	0.42111	-0.131874	-0.166149	0.496899	0.496468	0.496468	0.497644	0.905082	0.000185953	0.723606	0.000760653	NO	24.524	27.6344	NO	24.538	27.3342	0.694645	0.691418	25.9988	26.0792	1.49577	1.06116	25.9222	25.9361	1.41415	1.05185	6.70514e+07	3.04559e+07	1.4762e+08	4.84699	6.3584e+07	0.948287	0.112486	1.08109	-0.0517131	0.0810898	-0.0709009	0.499456	-0.0713229	0.496899	-0.0582139	0.496468	0.496944	0.472917
293	Orotic acid	HMDB0000226		Pyrimidine Metabolism	0.41904	-0.145307	-0.136966	0.499015	0.511158	0.511158	0.498734	0.336415	0.960441	0.22557	0.810469	NO	17.7886	19.3091	YES	17.5907	19.3004	0.695237	0.692008	18.5078	18.5489	1.23211	1.03125	18.464	18.4456	1.24835	1.03289	372730	247585	561133	2.26643	361595	0.970126	0.0644226	1.04567	-0.0298741	0.0456663	-0.0685008	0.514124	-0.0709736	0.499015	-0.056313	0.511158	0.478634	0.391667
449	Vitamin K2	HMDB0030017		Microbiome Metabolism	0.40763	-0.133529	-0.150947	0.510802	0.31226	0.31226	0.511044	0.00153177	0.679875	0.0044014	0.876654	YES	21.5388	23.6601	NO	21.0513	24.0436	0.709255	0.70596	22.5425	22.5994	1.43572	1.05477	22.4728	22.5475	1.41015	1.05141	6.10891e+06	3.00681e+06	1.24114e+07	4.12777	5.8209e+06	0.952854	0.105592	1.07594	-0.0471455	0.0759361	-0.105351	0.314883	-0.0690413	0.510802	-0.086529	0.31226	0.472966	0.371111
64	Anandamide	HMDB0004080		Endocannabinoid Metabolism	0.40066	0.167966	0.380794	0.518078	0.238166	0.238166	0.516646	0.518299	0.000198557	0.807262	9.25057e-05	YES	11.4539	16.4229	YES	11.1087	17.2728	0.710636	0.707335	13.9528	13.9384	1.93493	1.10222	14.1127	14.1908	2.60485	1.14987	15856.5	4348.54	57819.3	13.2963	17715.7	1.11725	0.245568	1.18556	0.117249	0.18556	0.12298	0.240235	0.0678598	0.518078	0.101088	0.238166	0.470017	0.386719
339	PI(16:0/16:0)	HMDB0009778		Phospholipid Metabolism	0.4004	0.13262	0.0468926	0.518347	0.354454	0.354454	0.518478	0.0694254	3.09281e-11	0.0887539	5.79111e-09	YES	13.7627	18.6949	NO	13.6458	19.0807	0.710636	0.707335	16.2082	16.2288	1.93782	1.10246	16.3348	16.3632	1.90275	1.09838	75709	20702.1	276872	13.3741	82651.5	1.0917	0.195267	1.14494	0.0917001	0.144936	0.0965406	0.357278	0.0678163	0.518347	0.0793372	0.354454	0.474826	0.433333
114	Ceramide(d18:1/22:2 OH)			Ceramide Metabolism	0.40005	-0.128619	-0.154472	0.518712	0.639216	0.639216	0.519142	0.57794	0.00563136	0.168013	0.000197362	YES	15.3948	18.9153	YES	15.4615	18.5369	0.710636	0.707335	17.2338	17.1551	1.6429	1.07595	17.1417	16.9992	1.5738	1.06839	154130	58249	407834	7.00156	144595	0.938141	0.142337	1.10369	-0.0618586	0.103691	-0.0488753	0.641759	-0.0677572	0.518712	-0.0402284	0.639216	0.541317	0.451172
177	Eicosapentaenoic acid	HMDB0001999		Eicosanoid and Resolvin Metabolism	0.40368	0.162663	0.389271	0.514915	0.738169	0.738169	0.513665	0.0665342	3.49477e-12	0.285159	9.9784e-08	YES	18.2946	22.2109	YES	18.4194	22.4959	0.710636	0.707335	20.3711	20.2528	1.60969	1.07271	20.4828	20.4576	1.91701	1.09958	1.35615e+06	533449	3.44762e+06	6.46288	1.46533e+06	1.08051	0.170317	1.12531	0.0805111	0.125306	0.034851	0.740156	0.0683723	0.514915	0.0286471	0.738169	0.462963	0.375
439	Thyroxine	HMDB0000248		Thyroid Hormone Metabolism	0.39811	-0.167753	-0.0868491	0.520754	0.582694	0.582694	0.519305	0.65574	0.0828279	0.725881	0.113562	NO	17.8786	18.8971	NO	17.4228	19.3106	0.711063	0.70776	18.3863	18.3878	1.15776	1.02183	18.3509	18.3667	1.23871	1.03172	342639	257126	456593	1.77576	334322	0.975726	0.0547756	1.0387	-0.0242741	0.0386975	-0.0572845	0.585473	-0.0674274	0.520754	-0.0471032	0.582694	0.59094	0.509766
379	Ribose 5-phosphate	HMDB0001548		Pentose Phosphate, Gluconate Metabolism	0.39439	0.115652	0.110038	0.524657	0.433037	0.433037	0.526209	2.9908e-12	6.18313e-10	4.85575e-09	1.7392e-07	YES	21.6802	22.0121	YES	21.6094	22.1133	0.71402	0.710704	21.8151	21.8461	1.11797	1.01658	21.8337	21.8614	1.08456	1.01191	3.68974e+06	2.96532e+06	4.59112e+06	1.54827	3.73763e+06	1.01298	0.0292315	1.02047	0.0129805	0.0204684	0.0817382	0.43604	0.0667988	0.524657	0.0674897	0.433037	0.517705	0.482422
297	PA(16:1/16:1)			Phospholipid Metabolism	0.38759	0.165976	0.582136	0.531849	0.489134	0.489134	0.530352	0.513453	0.155948	0.365189	0.0312505	NO	13.0664	16.9844	NO	11.9386	18.1251	0.716689	0.71336	14.8791	15.0254	1.66097	1.07768	15.0006	15.0319	2.13642	1.11709	30133.9	11146.7	81463.6	7.30829	32781.6	1.08786	0.192794	1.14298	0.0878639	0.142975	0.0721133	0.49213	0.0656466	0.531849	0.0593744	0.489134	0.549942	0.422222
134	Citric_Isocitric			Krebs Cycle	0.38814	0.145459	0.209926	0.531265	0.572204	0.572204	0.530443	0.797629	0.002738	0.433189	0.00549556	YES	20.6668	22.4418	NO	20.1735	23.0994	0.716689	0.71336	21.5819	21.5543	1.34118	1.04423	21.6435	21.6364	1.43011	1.05357	3.13897e+06	1.76569e+06	5.58032e+06	3.16042	3.2759e+06	1.04362	0.0978096	1.07015	0.0436238	0.0701474	0.0588853	0.575019	0.0657399	0.531265	0.0483867	0.572204	0.50489	0.4125
98	Ceramide(d18:1/16:2 OH)			Ceramide Metabolism	0.38782	0.122001	0.0824018	0.531606	0.631019	0.631019	0.532259	0.323898	0.000115386	0.668377	0.00616211	YES	15.9183	18.4612	YES	16.181	18.5352	0.716689	0.71336	17.1937	17.1897	1.52552	1.06425	17.268	17.3581	1.44429	1.05509	149907	65512.1	343022	5.23601	157833	1.05288	0.118555	1.08565	0.0528762	0.085647	0.050074	0.633601	0.0656854	0.531606	0.0411693	0.631019	0.459094	0.417778
251	L-Valine	HMDB0000883		Branch Chain Amino Acid Metabolism	0.38555	-0.12388	-0.135818	0.534021	0.61464	0.61464	0.534445	0.788612	0.197819	0.761335	0.148613	NO	22.769	24.4276	NO	22.8548	24.2495	0.717264	0.713932	23.5832	23.5983	1.2138	1.02898	23.5486	23.5522	1.19341	1.02613	1.25679e+07	8.59676e+06	1.83736e+07	2.13727	1.22699e+07	0.976283	0.0555266	1.03924	-0.0237169	0.0392384	-0.0524895	0.617294	-0.0653002	0.534021	-0.0433287	0.61464	0.548692	0.492188
267	MHC(18:1/24:1)	HMDB0004975		Glycosphingolipid Metabolism	0.38364	-0.134939	-0.0822809	0.53605	0.308569	0.308569	0.535669	0.200042	0.0189368	0.0225056	0.0919695	NO	12.377	15.7965	YES	12.4711	15.3502	0.717643	0.71431	14.0654	14.0868	1.48652	1.06019	13.9882	13.9106	1.54163	1.06517	17144	7882.36	37287.9	4.73056	16251	0.947911	0.124129	1.08985	-0.0520894	0.0898498	-0.106158	0.311171	-0.0649773	0.53605	-0.0872994	0.308569	0.670613	0.616667
333	PG(34:1)	HMDB0010573		Phospholipid Metabolism	0.38126	-0.129412	-0.133156	0.538586	0.752717	0.752717	0.538493	0.391377	0.030283	0.622993	0.00218695	NO	13.6593	18.662	YES	14.3863	18.0563	0.718698	0.715359	16.263	16.1606	1.79151	1.08977	16.1541	16.2213	1.81389	1.09074	78641	25080.5	246582	9.83159	72925.4	0.927321	0.17631	1.12999	-0.0726787	0.12999	-0.0328472	0.754609	-0.0645744	0.538586	-0.0269818	0.752717	0.495208	0.45
347	PI(36:4)	HMDB0009899		Phospholipid Metabolism	0.37313	0.123156	0.0910099	0.547299	0.366564	0.366564	0.547453	0.368839	0.000101983	0.487199	9.7165e-05	NO	19.7326	22.9962	YES	19.9184	22.9868	0.720165	0.71682	21.3762	21.3644	1.46701	1.05813	21.4443	21.4526	1.44807	1.05549	2.72202e+06	1.28434e+06	5.76903e+06	4.49183	2.85357e+06	1.04833	0.112762	1.0813	0.0483287	0.0812967	0.0941367	0.369431	0.0631974	0.547299	0.077362	0.366564	0.430367	0.422222
314	PC(32:1)	HMDB0007969		Phospholipid Metabolism	0.37523	0.140943	0.218244	0.545041	0.453717	0.453717	0.54422	0.145853	2.42081e-05	0.039156	7.18287e-06	YES	17.9846	20.135	YES	17.7255	20.3704	0.720165	0.71682	19.0433	19.0598	1.45695	1.05706	19.1198	19.0479	1.58488	1.06948	540268	258379	1.1297e+06	4.37223	569700	1.05448	0.125698	1.09104	0.0544753	0.0910356	0.0781129	0.456729	0.0635531	0.545041	0.064179	0.453717	0.51204	0.425
328	PE(36:2)	HMDB0008994		Phospholipid Metabolism	0.37419	-0.131629	-0.0542385	0.546156	0.481973	0.481973	0.54578	0.553005	4.37973e-05	0.735688	9.93891e-05	NO	17.9918	23.7309	NO	18.0699	23.1852	0.720165	0.71682	20.849	20.8614	1.98752	1.10658	20.7186	20.6276	2.11749	1.11564	1.88878e+06	491461	7.25893e+06	14.7701	1.7255e+06	0.913553	0.215113	1.1608	-0.0864473	0.160795	-0.0733067	0.484975	-0.0633773	0.546156	-0.0602436	0.481973	0.615567	0.601562
318	PC(38:5)	HMDB0007989		Phospholipid Metabolism	0.37206	0.130298	0.136872	0.548447	0.5211	0.5211	0.548105	0.0940096	0.00447002	0.0044993	3.49891e-05	YES	20.8033	22.6321	NO	20.2739	23.4413	0.720165	0.71682	21.8237	21.7177	1.33638	1.04368	21.8782	21.8576	1.3691	1.04689	3.71186e+06	2.10266e+06	6.5526e+06	3.11633	3.85478e+06	1.0385	0.0904147	1.06468	0.0385046	0.0646762	0.0668967	0.524049	0.0630167	0.548447	0.0549635	0.5211	0.565813	0.508333
130	Cholic acid	HMDB0000619		Bile Salt Metabolism	0.37249	0.135067	0.215347	0.54799	0.963226	0.963226	0.547398	0.00787822	8.52153e-12	0.00438137	4.46725e-11	YES	13.2037	17.7176	YES	12.5649	18.3632	0.720165	0.71682	15.715	15.4607	2.61348	1.15217	15.9022	15.464	3.02668	1.17532	53787.5	8183.35	353535	43.2017	61239.9	1.13855	0.309957	1.23967	0.138552	0.239671	0.00480686	0.963526	0.0630886	0.54799	0.00394717	0.963226	0.337882	0.293333
308	PC(18:1/22:6)	HMDB0008090		Phospholipid Metabolism	0.36506	-0.119803	-0.137444	0.556012	0.462994	0.462994	0.556216	0.00440599	0.807701	0.0204742	0.859093	YES	12.2729	14.6294	NO	12.1979	14.5728	0.727773	0.724393	13.3674	13.4512	1.37051	1.04757	13.313	13.3853	1.35115	1.04488	10568.1	5697.84	19601.4	3.44014	10176.5	0.962944	0.0922278	1.06602	-0.0370557	0.066015	-0.0765171	0.466005	-0.061831	0.556012	-0.0629806	0.462994	0.362717	0.325
274	Methylguanidine	HMDB0001522		SAM, SAH, Methionine, Cysteine, Glutathione Metabolism	0.36322	0.147031	0.186961	0.55801	0.76731	0.76731	0.556807	0.0448616	0.00527697	0.0300095	0.0137533	YES	21.3081	21.8702	YES	21.2091	22.0102	0.72807	0.724688	21.6022	21.5892	1.09271	1.01316	21.621	21.6096	1.1299	1.01797	3.1836e+06	2.67579e+06	3.78778e+06	1.41558	3.22537e+06	1.01312	0.0318772	1.02234	0.0131207	0.0223415	0.0308493	0.769105	0.0615191	0.55801	0.025429	0.76731	0.556892	0.522917
397	SM(d18:1/20:1)	HMDB0240610		Sphingomyelin Metabolism	0.35931	-0.125239	-0.0714112	0.562271	0.303133	0.303133	0.561971	0.315385	0.171701	0.0921566	0.0517643	NO	15.1271	19.0109	NO	14.6125	19.0597	0.729413	0.726025	17.0101	17.069	1.60084	1.07184	16.9251	16.8361	1.65782	1.07652	131990	52483.1	331944	6.32477	124437	0.942774	0.146061	1.10654	-0.0572258	0.106544	-0.107358	0.305703	-0.0608558	0.562271	-0.0882566	0.303133	0.586913	0.508333
4	1-Methylnicotinamide	HMDB0000699		Vitamin B3 (Niacin, NAD+) Metabolism	0.35901	0.153809	0.860065	0.562588	0.647513	0.647513	0.561151	0.552931	0.00516542	0.604105	0.0345199	NO	19.2476	22.7145	YES	18.9637	22.4643	0.729413	0.726025	20.9301	20.981	1.59579	1.07134	21.0338	20.714	2.01379	1.1075	1.99791e+06	799361	4.99357e+06	6.24695	2.14682e+06	1.07453	0.177719	1.13109	0.0745327	0.131094	-0.0476685	0.650016	0.0608064	0.562588	-0.0391565	0.647513	0.514135	0.44375
418	Sarcosine	HMDB0000271		SAM, SAH, Methionine, Cysteine, Glutathione Metabolism	0.35282	0.100014	0.00584805	0.569365	0.266821	0.266821	0.571266	0.00258719	9.96389e-09	0.0105707	1.24722e-06	YES	24.6355	26.5923	NO	25.0041	26.5045	0.730301	0.726909	25.7048	25.6139	1.3271	1.04261	25.7456	25.7543	1.20452	1.02751	5.469e+07	3.14064e+07	9.52352e+07	3.03235	5.626e+07	1.02871	0.0718128	1.05104	0.0287078	0.0510366	0.115769	0.269137	0.0597566	0.569365	0.0951388	0.266821	0.521302	0.46
150	DHC(18:1/20:0)			Glycosphingolipid Metabolism	0.35189	-0.114007	-0.162263	0.570381	0.395807	0.395807	0.570698	0.239674	0.359358	0.0684645	0.134494	NO	10.9118	15.0242	YES	11.4427	14.2404	0.730301	0.726909	12.8634	12.968	1.68729	1.08018	12.7774	12.8416	1.62639	1.07352	7452.07	2672.9	20776.5	7.77299	7020.63	0.942104	0.151188	1.11048	-0.0578962	0.110483	-0.0885282	0.398755	-0.0595997	0.570381	-0.0727362	0.395807	0.492726	0.446667
219	Homogentisic acid	HMDB0000130		Tyrosine and Phenylalanine Metabolism	0.35279	0.114689	0.105799	0.569393	0.533641	0.533641	0.569678	0.385422	0.344398	0.144611	0.104666	NO	24.3793	26.0395	NO	24.3949	25.9793	0.730301	0.726909	25.1987	25.2094	1.21557	1.0292	25.231	25.1871	1.20059	1.02702	3.85097e+07	2.62664e+07	5.64598e+07	2.1495	3.93816e+07	1.02264	0.0566062	1.04002	0.0226414	0.0400164	0.0648957	0.536563	0.0597523	0.569393	0.0533617	0.533641	0.387066	0.266667
281	N-acetylserine	HMDB0002931		Microbiome Metabolism	0.35197	0.114146	0.10007	0.570296	0.585322	0.585322	0.570603	0.565072	0.00372936	0.390761	0.0249011	YES	17.0059	18.5145	NO	17.0907	18.5319	0.730301	0.726909	17.7955	17.7602	1.1873	1.02564	17.8238	17.8113	1.17346	1.02361	227496	162493	318503	1.9601	231998	1.01979	0.0496661	1.03503	0.0197901	0.0350254	0.0568856	0.588091	0.0596129	0.570296	0.0468178	0.585322	0.543999	0.511719
250	L-Tyrosine	HMDB0000158		Tyrosine and Phenylalanine Metabolism	0.35019	-0.106694	-0.142419	0.572253	0.86876	0.86876	0.573207	0.247563	0.0278169	0.0580618	0.00118157	NO	19.8845	21.9714	NO	20.1276	21.8348	0.730422	0.727029	21.0068	20.928	1.28792	1.03801	20.9679	20.9812	1.22656	1.03024	2.10709e+06	1.28322e+06	3.4599e+06	2.69626	2.05097e+06	0.973365	0.0688743	1.0489	-0.0266353	0.0488979	-0.0172268	0.869814	-0.059311	0.572253	-0.0141889	0.86876	0.594682	0.472656
223	Hypotaurine	HMDB0000965		Taurine, Hypotaurine Metabolism	0.34446	-0.102048	-0.143513	0.578566	0.633733	0.633733	0.579842	0.163359	0.00010932	0.179676	0.000446855	YES	17.575	18.9134	YES	17.5685	18.9523	0.733922	0.730513	18.3063	18.2442	1.28537	1.03771	18.2693	18.2604	1.20722	1.02785	324147	198175	530196	2.6754	315948	0.974707	0.0664999	1.04717	-0.0252933	0.0471731	-0.0496764	0.636303	-0.0583405	0.578566	-0.0409024	0.633733	0.52735	0.371111
93	Ceramide(d18:1/12:0)	HMDB0004947		Ceramide Metabolism	0.34568	-0.105503	-0.167643	0.577209	1	1	0.578134	7.97395e-05	1.17292e-14	0.0007005	2.89359e-11	YES	15.5507	19.2417	NO	15.5059	19.504	0.733922	0.730513	17.563	17.3962	1.90079	1.09933	17.4653	17.5049	1.68311	1.0789	193640	54990.1	681875	12.4	180953	0.934483	0.175126	1.12906	-0.0655166	0.129063	0	1	-0.0585488	0.577209	0	1	0.425208	0.390625
261	LysoPC(22:0)	HMDB0010398		Phospholipid Metabolism	0.33722	-0.0962396	-0.228771	0.586589	0.285427	0.285427	0.588329	0.00407677	0.00218611	0.0367515	0.0252359	YES	13.0043	15.9782	YES	13.0441	15.6306	0.738476	0.735045	14.3323	14.4913	1.69077	1.08051	14.2594	14.3373	1.42345	1.05285	20627.9	7369	57743.3	7.83598	19611.2	0.950712	0.134167	1.09746	-0.0492876	0.0974593	-0.111368	0.287881	-0.0571144	0.586589	-0.0916358	0.285427	0.544242	0.504167
40	5,6-trans-25-Hydroxyvitamin D3	HMDB0006721	36149-00-5	Vitamin D (Calciferol) Metabolism	0.33354	0.1292	0.233122	0.590676	0.368561	0.368561	0.589746	0.676428	0.0212118	0.330554	0.0341786	NO	16.0598	18.4147	YES	16.3019	18.708	0.738476	0.735045	17.3026	17.2372	1.3967	1.0505	17.3649	17.5049	1.53732	1.06474	161657	83983.7	311168	3.7051	168788	1.04411	0.115068	1.08303	0.0441123	0.083026	0.0937452	0.371434	0.0564926	0.590676	0.0771685	0.368561	0.507899	0.394531
312	PC(24:0/P-18:0)	HMDB0008785		Plasmalogen Metabolism	0.33313	0.131122	0.241114	0.59114	0.413133	0.413133	0.590131	0.398312	0.160543	0.149673	0.281437	NO	14.7281	17.3181	YES	14.9073	17.2203	0.738476	0.735045	15.9668	16.0231	1.33872	1.04395	16.022	16.0638	1.46971	1.05777	64046.6	36156.5	113450	3.13776	66543.8	1.03899	0.102062	1.07331	0.0389908	0.0733063	0.0853233	0.416113	0.0564222	0.59114	0.0701032	0.413133	0.530012	0.476562
269	Malic acid	HMDB0000744		Krebs Cycle	0.33901	0.113232	0.0984424	0.584593	0.486691	0.486691	0.584634	0.0192594	7.5958e-07	0.15583	0.000185992	YES	22.6506	24.1049	YES	22.7845	24.0236	0.738476	0.735045	23.4146	23.3778	1.23229	1.03128	23.4487	23.4041	1.22979	1.03063	1.11812e+07	7.42489e+06	1.6838e+07	2.26777	1.14488e+07	1.02393	0.0621997	1.04406	0.0239334	0.0440564	0.0725194	0.489689	0.0574187	0.584593	0.0598099	0.486691	0.426698	0.371111
303	PC(16:0/18:1)	HMDB0007972		Phospholipid Metabolism	0.3345	-0.111994	-0.110854	0.589613	0.664094	0.664094	0.589633	0.758485	0.0421071	0.824642	0.0531407	NO	22.8423	24.3994	YES	23.0911	24.1282	0.738476	0.735045	23.629	23.6209	1.22578	1.03047	23.5961	23.6096	1.22456	1.02999	1.29732e+07	8.70482e+06	1.93345e+07	2.22112	1.26807e+07	0.977459	0.0607666	1.04302	-0.0225412	0.0430198	-0.0452755	0.666514	-0.0566542	0.589613	-0.0373663	0.664094	0.381565	0.3
38	4-Hydroxyphenylpyruvic acid	HMDB0000707		Microbiome Metabolism	0.32897	-0.112152	-0.104966	0.595784	0.59326	0.59326	0.595663	0.903109	0.230499	0.457814	0.137159	NO	15.8826	17.5048	NO	15.7754	17.4726	0.742022	0.738576	16.6498	16.6937	1.26257	1.03497	16.6121	16.624	1.27173	1.03568	102825	65107.9	162391	2.49418	100171	0.97419	0.0708411	1.05033	-0.0258096	0.0503288	-0.0556856	0.596	-0.0557182	0.595784	-0.0458394	0.59326	0.544922	0.433333
218	Homocysteine	HMDB0000742		SAM, SAH, Methionine, Cysteine, Glutathione Metabolism	0.3226	-0.109154	-0.104585	0.602936	0.460638	0.460638	0.602872	0.442462	0.896017	0.18181	0.421966	NO	15.9821	17.378	NO	15.8092	17.4388	0.745658	0.742195	16.6773	16.68	1.23374	1.03145	16.6442	16.624	1.23794	1.03162	104802	69433.5	158185	2.27823	102426	0.977333	0.0633562	1.04489	-0.0226671	0.0448937	-0.0769206	0.46365	-0.0546392	0.602936	-0.0633625	0.460638	0.511302	0.472656
86	CL(18:2/18:2/18:1/18:1)	HMDB0010243		Cardiolipin Metabolism	0.32241	-0.106755	-0.109614	0.603154	0.566996	0.566996	0.603263	0.0503932	0.254508	0.0847839	0.0827313	YES	17.8056	21.0791	NO	17.7712	21.1118	0.745658	0.742195	19.4922	19.4424	1.51148	1.0628	19.4286	19.4415	1.49497	1.06041	737475	328183	1.65721e+06	5.04964	705659	0.956859	0.121989	1.08823	-0.0431412	0.0882344	-0.0596853	0.569827	-0.0546064	0.603154	-0.0490164	0.566996	0.514991	0.462891
285	Nicotinamide N-oxide	HMDB0002730		Vitamin B3 (Niacin, NAD+) Metabolism	0.32153	0.119517	0.548988	0.604146	0.729491	0.729491	0.60346	0.0130525	4.84437e-05	0.0100456	1.41204e-05	YES	15.3484	19.6956	YES	15.4869	19.7753	0.745658	0.742195	17.5867	17.522	1.86222	1.09601	17.6939	17.6311	2.11359	1.11534	196850	58193.8	665877	11.4424	212035	1.07714	0.205658	1.15321	0.0771423	0.153212	0.0360524	0.731534	0.054457	0.604146	0.029628	0.729491	0.502497	0.460417
287	Octadecanoylcarnitine	HMDB0000848		Fatty Acid Oxidation and Synthesis	0.3193	-0.119062	-0.0569913	0.606656	0.720819	0.720819	0.605955	0.354256	0.551286	0.121282	0.346831	YES	23.2261	25.0837	NO	22.8138	25.3892	0.746513	0.743046	24.1317	24.1549	1.3228	1.04211	24.0836	24.1015	1.40284	1.05061	1.83806e+07	1.06226e+07	3.18044e+07	2.99402	1.77785e+07	0.967241	0.0928179	1.06645	-0.0327588	0.0664512	-0.0372579	0.722915	-0.0540801	0.606656	-0.030684	0.720819	0.592471	0.517778
58	Alanine	HMDB0000161		Amino Acid Metabolism (not otherwise covered)	0.31481	0.0891018	-0.00846557	0.611731	0.314094	0.314094	0.613489	0.0154815	1.5788e-08	0.0610002	2.74412e-06	YES	24.6492	26.8594	NO	25.0488	26.7134	0.748811	0.745333	25.8065	25.7543	1.35766	1.04611	25.8458	25.8811	1.22173	1.02964	5.86867e+07	3.22306e+07	1.06859e+08	3.31546	6.03076e+07	1.02762	0.077501	1.05519	0.0276186	0.0551887	0.104952	0.316728	0.0533197	0.611731	0.0862403	0.314094	0.517034	0.448889
276	Myristoylcarnitine	HMDB0005066		Fatty Acid Oxidation and Synthesis	0.31127	-0.120716	0.0325436	0.61575	0.32531	0.32531	0.614857	0.042962	5.0523e-12	0.106729	1.32879e-07	YES	23.6681	25.9357	YES	22.8368	26.4603	0.748811	0.745333	24.7518	24.8019	1.50112	1.06172	24.6811	24.6486	1.6888	1.07943	2.82516e+07	1.27428e+07	6.26353e+07	4.91533	2.68996e+07	0.952146	0.140095	1.10198	-0.0478537	0.101977	-0.102548	0.328004	-0.0527196	0.61575	-0.0842456	0.32531	0.513579	0.466667
323	PE(32:1)	HMDB0008859		Phospholipid Metabolism	0.30961	-0.107555	-0.0479572	0.617632	0.465377	0.465377	0.617382	0.0907791	6.80389e-06	0.0295684	0.000117014	YES	11.8378	15.3814	NO	10.4297	16.0874	0.748811	0.745333	13.4248	13.6096	1.9265	1.10151	13.323	13.2586	2.01512	1.10761	10996.5	3041.66	39756	13.0705	10247.7	0.931905	0.202966	1.15106	-0.0680946	0.151063	-0.07611	0.468388	-0.0524391	0.617632	-0.0625334	0.465377	0.568843	0.504444
370	Propionylcarnitine	HMDB0000824		Fatty Acid Oxidation and Synthesis	0.31255	-0.105101	-0.107628	0.614292	0.526089	0.526089	0.614276	0.00056814	0.328824	0.00122416	0.197498	YES	27.5258	29.1811	NO	27.1	29.5649	0.748811	0.745333	28.3106	28.3535	1.27341	1.03628	28.274	28.3324	1.27467	1.03603	3.32927e+08	2.07306e+08	5.34669e+08	2.57913	3.24576e+08	0.974917	0.0724674	1.05151	-0.0250827	0.0515135	-0.0660977	0.529028	-0.0529372	0.614292	-0.0543499	0.526089	0.578869	0.522917
205	Glycocholic acid	HMDB0000138		Bile Salt Metabolism	0.31036	0.0986738	-0.0287738	0.616783	0.543804	0.543804	0.617235	0.292546	1.91309e-05	0.193182	1.4979e-06	NO	17.3529	24.3696	NO	18.4969	24.8974	0.748811	0.745333	21.2197	20.8613	2.4584	1.14182	21.3477	21.6971	2.233	1.12432	2.44206e+06	418867	1.42375e+07	33.9906	2.66872e+06	1.09282	0.255323	1.1936	0.0928164	0.193603	0.0632914	0.546701	0.0525657	0.616783	0.0520014	0.543804	0.587564	0.515556
133	Citramalic acid	HMDB0000426		Krebs Cycle	0.30741	0.117347	0.160514	0.620138	0.776118	0.776118	0.619331	0.91682	0.882851	0.970299	0.947721	NO	21.0094	21.84	YES	21.0718	21.6891	0.749637	0.746155	21.424	21.4247	1.11852	1.01665	21.443	21.3805	1.15128	1.02076	2.81364e+06	2.25906e+06	3.50437e+06	1.55125	2.85087e+06	1.01323	0.0380327	1.02671	0.0132304	0.0267128	-0.0296488	0.777853	0.0520664	0.620138	-0.0244584	0.776118	0.535694	0.43125
112	Ceramide(d18:1/22:0)	HMDB0004952		Ceramide Metabolism	0.30207	-0.0910867	-0.163241	0.626235	0.715095	0.715095	0.627191	0.911117	5.50263e-06	0.88236	0.000130489	NO	18.6374	23.0007	YES	19.7015	22.1472	0.754057	0.750555	20.9547	20.8191	1.63793	1.07547	20.8899	20.9243	1.47455	1.05828	2.03233e+06	772633	5.34584e+06	6.91898	1.94301e+06	0.95605	0.133025	1.09659	-0.0439504	0.0965907	-0.0380561	0.717227	-0.0511619	0.626235	-0.0312887	0.715095	0.517416	0.443359
84	CL(18:2/18:1/18:1/20:4)	HMDB0057992		Cardiolipin Metabolism	0.301	0.0920937	0.0235272	0.627464	0.826644	0.826644	0.628268	0.132018	0.000215718	0.400019	0.00396885	YES	13.6871	16.93	NO	13.8719	16.9588	0.754057	0.750555	15.307	15.3086	1.67878	1.07938	15.3758	15.4153	1.52653	1.06364	40538.3	14685.1	111906	7.62037	42519.3	1.04887	0.141661	1.10317	0.0488672	0.103174	0.0228332	0.828017	0.05098	0.627464	0.0187622	0.826644	0.407231	0.360417
282	N-alpha-Acetylarginine	HMDB0004620		Polyamine Metabolism	0.29614	0.113489	0.196305	0.633031	0.69228	0.69228	0.632227	0.520613	0.0131109	0.425683	0.00714354	NO	18.7663	21.0708	NO	18.3318	21.4613	0.756325	0.752812	19.9122	19.9185	1.32303	1.04214	19.958	19.8965	1.42526	1.05305	986643	570011	1.7078e+06	2.99608	1.01849e+06	1.03228	0.0954263	1.06838	0.0322783	0.068381	0.0412612	0.694546	0.050158	0.633031	0.0339235	0.69228	0.519543	0.475556
195	Glucaric acid	HMDB0000663		Pentose Phosphate, Gluconate Metabolism	0.29689	0.0975476	0.098521	0.632173	0.732381	0.732381	0.632335	0.498826	0.568929	0.296817	0.321909	YES	14.252	16.5587	NO	13.7794	17.038	0.756325	0.752812	15.3593	15.4053	1.3668	1.04715	15.4033	15.4087	1.34921	1.04466	42035.3	22784.2	77552.4	3.40378	43336.3	1.03095	0.0916003	1.06555	0.0309501	0.0655515	0.0356518	0.734405	0.0502844	0.632173	0.0292954	0.732381	0.508631	0.483333
110	Ceramide(d18:1/20:2)			Ceramide Metabolism	0.28753	-0.0959719	-0.0887785	0.642965	0.564385	0.564385	0.643003	0.688869	4.91082e-08	0.914352	1.60487e-05	NO	14.7263	19.0181	NO	14.9354	18.6109	0.763792	0.760244	16.8142	16.8722	1.68568	1.08003	16.7419	16.7731	1.67679	1.07831	115230	41408.1	320662	7.74395	109598	0.951121	0.155463	1.11378	-0.0488788	0.113779	-0.0600877	0.567224	-0.0486987	0.642965	-0.0493858	0.564385	0.518542	0.473333
387	SM(d18:1/16:2 OH)			Sphingomyelin Metabolism	0.2869	0.0923646	0.0696531	0.643692	0.785011	0.785011	0.64401	0.452848	0.236294	0.328946	0.0877107	NO	17.2995	20.3165	NO	17.5054	20.2158	0.763792	0.760244	18.7989	18.808	1.40825	1.05177	18.8445	18.8606	1.36943	1.04693	456072	233144	892160	3.82665	470723	1.03213	0.098388	1.07058	0.0321257	0.0705766	0.0284409	0.786684	0.0485924	0.643692	0.0233623	0.785011	0.408287	0.397778
10	13S-hydroxyoctadecadienoic acid	HMDB0004667	5204-88-6	Eicosanoid and Resolvin Metabolism	0.28589	-0.0889329	-0.15821	0.644856	0.868771	0.868771	0.645471	0.00941842	5.40701e-11	0.00339134	1.7611e-09	YES	17.7933	22.473	NO	18.2847	22.2453	0.763792	0.760244	20.367	20.1331	1.96535	1.10475	20.2803	20.265	1.77589	1.08738	1.35229e+06	359692	5.08406e+06	14.1345	1.27343e+06	0.941681	0.187784	1.13901	-0.0583194	0.139012	0.0172254	0.869825	-0.048422	0.644856	0.0141622	0.868771	0.364644	0.33125
230	Isovalerylglycine	HMDB0000678		Branch Chain Amino Acid Metabolism	0.27852	-0.0983351	-0.0206104	0.653414	0.689457	0.689457	0.653081	0.305382	1.27679e-06	0.227208	2.58187e-06	NO	15.1478	21.27	NO	14.2152	22.096	0.771704	0.768119	18.204	18.2089	2.11216	1.11655	18.0979	18.1556	2.27834	1.12762	301955	69739.3	1.30739e+06	18.7469	280550	0.929112	0.235211	1.17708	-0.0708882	0.177079	-0.0416603	0.691739	-0.0471738	0.653414	-0.0342288	0.689457	0.410492	0.391111
376	Quinolinic Acid	HMDB0000232		Tryptophan, Kynurenine, Serotonin, Melatonin Metabolism	0.27445	-0.0979872	-0.0758813	0.658166	0.738129	0.738129	0.657772	0.709161	0.776023	0.751665	0.727151	NO	19.4412	20.7231	NO	19.211	21.0048	0.772875	0.769285	20.088	20.0821	1.19235	1.02628	20.0631	20.1079	1.21857	1.02925	1.11453e+06	789481	1.5734e+06	1.99296	1.09548e+06	0.982909	0.055954	1.03955	-0.0170905	0.0395463	-0.0348566	0.740116	-0.0464834	0.658166	-0.0287416	0.738129	0.45333	0.402083
55	Adenine	HMDB0000034		Purine Metabolism	0.27568	0.0828146	0.0596074	0.656724	0.761473	0.761473	0.657647	0.285232	0.168498	0.61181	0.586046	YES	25.4856	26.3526	YES	25.5221	26.3001	0.772875	0.769285	25.8983	25.9191	1.13428	1.01875	25.9133	25.9111	1.10324	1.01443	6.25408e+07	4.88552e+07	8.006e+07	1.63872	6.31968e+07	1.01049	0.0338498	1.02374	0.0104892	0.0237403	0.0316469	0.763308	0.0466927	0.656724	0.0260251	0.761473	0.467257	0.41875
425	Succinic acid	HMDB0000254		Krebs Cycle	0.26458	0.0953178	0.109095	0.669724	0.518574	0.518574	0.669291	0.405998	0.0482537	0.389192	0.0646827	NO	21.8178	22.8051	NO	21.7201	22.9982	0.776445	0.772838	22.3074	22.3114	1.12648	1.01772	22.3237	22.3592	1.14566	1.02003	5.19021e+06	4.10964e+06	6.55488e+06	1.595	5.24946e+06	1.01142	0.0382193	1.02685	0.0114171	0.0268456	0.0673028	0.521527	0.0448126	0.669724	0.0553965	0.518574	0.433767	0.333333
324	PE(32:2)	HMDB0008957		Phospholipid Metabolism	0.26219	-0.0930314	0.0691703	0.672541	0.54125	0.54125	0.672195	0.00385461	0.00153197	0.00534122	3.24289e-05	YES	10.4498	15.0591	YES	10.8589	14.365	0.776445	0.772838	12.6675	12.7545	2.26651	1.12822	12.5577	12.6119	2.483	1.14186	6505.93	1308.6	32345.3	24.7175	6029.06	0.926703	0.258695	1.1964	-0.0732971	0.196396	-0.0636932	0.544154	-0.0444071	0.672541	-0.0523551	0.54125	0.450715	0.35625
415	SM(d18:1/26:2 OH)			Sphingomyelin Metabolism	0.26418	-0.0937337	-0.058499	0.670192	0.620144	0.620144	0.669845	0.882353	0.0584223	0.502056	0.0218924	YES	24.6687	26.3372	YES	24.6803	26.3226	0.776445	0.772838	25.584	25.5029	1.29352	1.03868	25.5492	25.5014	1.33112	1.0426	5.02971e+07	3.03717e+07	8.32943e+07	2.74249	4.90982e+07	0.976165	0.0813618	1.05802	-0.0238351	0.0580162	-0.0516747	0.622775	-0.0447451	0.670192	-0.0424519	0.620144	0.407688	0.337778
216	Homoarginine	HMDB0000670		Polyamine Metabolism	0.26567	-0.0905603	-0.0782793	0.668443	0.732382	0.732382	0.668337	0.421598	0.00114352	0.183412	0.000228732	NO	19.3935	22.8159	NO	19.4668	22.5371	0.776445	0.772838	21.1445	21.1047	1.47763	1.05926	21.0935	21.002	1.49609	1.06052	2.31803e+06	1.07838e+06	4.98274e+06	4.62058	2.2375e+06	0.96526	0.118678	1.08574	-0.0347405	0.0857397	-0.0356516	0.734406	-0.0449973	0.668443	-0.0292954	0.732382	0.53803	0.466667
298	PA(16:1/18:1)	HMDB0007860		Phospholipid Metabolism	0.26353	0.0995348	0.281573	0.670964	0.735276	0.735276	0.670294	0.0606079	0.507084	0.0514808	0.710418	YES	14.9183	18.1557	YES	14.3376	18.6127	0.776445	0.772838	16.4807	16.537	1.5477	1.06652	16.5434	16.4752	1.71643	1.08199	91447.5	38849.5	215257	5.54079	95510.7	1.04443	0.146823	1.10713	0.0444326	0.107128	0.0352511	0.737282	0.0446341	0.670964	0.0289628	0.735276	0.51386	0.358333
190	GM3(d18:1/22:0)	HMDB0004847		Glycosphingolipid Metabolism	0.26758	-0.0926902	-0.0940254	0.666204	0.802784	0.802784	0.665996	0.000943858	0.133226	0.00870604	0.0747791	YES	11.1117	16.2318	YES	11.5407	15.5607	0.776445	0.772838	13.5306	13.6718	1.95149	1.1036	13.4412	13.5507	2.03634	1.1093	11833.4	3191.47	43876.3	13.748	11122.3	0.939909	0.206453	1.15385	-0.060091	0.153848	-0.0260378	0.804331	-0.0453203	0.666204	-0.021393	0.802784	0.470935	0.412109
450	Xanthine	HMDB0000292		Purine Metabolism	0.25505	-0.0887513	-0.0610324	0.680962	0.664149	0.664149	0.680734	0.688568	0.100994	0.293965	0.0133168	NO	19.8432	22.658	YES	19.8851	22.4799	0.780439	0.776814	21.2097	21.2506	1.42509	1.05362	21.1644	21.1825	1.46233	1.057	2.42529e+06	1.21124e+06	4.8562e+06	4.00929	2.35022e+06	0.96905	0.109879	1.07914	-0.03095	0.079138	-0.0452676	0.666569	-0.0431987	0.680962	-0.0372389	0.664149	0.41298	0.3875
275	Myoinositol	HMDB0000211		Amino-Sugar, Galactose, & Non-Glucose Metabolism	0.25443	-0.0872368	-0.0677432	0.681697	0.664163	0.664163	0.681559	0.189491	0.000370213	0.0748807	5.18132e-05	NO	20.6987	23.5488	NO	20.4203	23.6515	0.780439	0.776814	22.2109	22.1237	1.43388	1.05457	22.1656	22.0359	1.45655	1.05639	4.85464e+06	2.39548e+06	9.83837e+06	4.10706	4.70439e+06	0.96905	0.11018	1.07936	-0.0309497	0.0793632	-0.0452656	0.666583	-0.0430934	0.681697	-0.0371953	0.664163	0.504563	0.427083
141	Creatine	HMDB0000064		SAM, SAH, Methionine, Cysteine, Glutathione Metabolism	0.25663	-0.0814797	-0.105505	0.679099	0.675339	0.675339	0.679494	0.455503	0.48864	0.426466	0.64295	NO	27.4183	29.2465	YES	27.6509	28.9449	0.780439	0.776814	28.311	28.3324	1.22767	1.03071	28.2869	28.2979	1.20059	1.02702	3.33016e+08	2.22773e+08	4.97815e+08	2.23463	3.27496e+08	0.983426	0.0581702	1.04114	-0.0165744	0.0411444	-0.0436662	0.677699	-0.0434655	0.679099	-0.0359291	0.675339	0.457595	0.433333
441	Tiglylglycine	HMDB0000959		Branch Chain Amino Acid Metabolism	0.25227	-0.0851457	-0.0602147	0.68426	0.686632	0.686632	0.68422	0.431911	0.000181119	0.330361	0.00010019	NO	14.3059	18.0775	YES	14.8053	17.3516	0.781197	0.777569	16.2359	16.1917	1.55417	1.06717	16.1817	16.0785	1.56272	1.06729	77175.3	32519.2	183154	5.63218	74331.5	0.963152	0.132752	1.09638	-0.0368484	0.0963835	-0.0420605	0.68893	-0.0427269	0.68426	-0.0345498	0.686632	0.527839	0.416016
374	Pyrophosphate	HMDB0000250		Phosphate and Pyrophosphate Metabolism	0.24612	-0.0746767	-0.159448	0.691568	0.647508	0.647508	0.692317	0.174396	0.136877	0.119344	0.0660984	YES	14.6754	18.1717	NO	14.7778	17.8864	0.785178	0.781531	16.3262	16.4236	1.64214	1.07587	16.2727	16.3321	1.48745	1.05963	82160.7	31078.5	217204	6.98886	79173.1	0.963638	0.134586	1.09778	-0.036362	0.0977777	-0.0476692	0.650012	-0.0416846	0.691568	-0.0391702	0.647508	0.501487	0.4625
446	Uric acid	HMDB0000289		Purine Metabolism	0.24631	-0.0928846	-0.065527	0.691331	0.735238	0.735238	0.690704	0.223812	0.602601	0.117481	0.500397	YES	25.8453	27.1697	YES	25.8488	27.1019	0.785178	0.781531	26.4464	26.5075	1.17257	1.02375	26.4251	26.4754	1.21706	1.02907	9.14471e+07	6.69362e+07	1.24933e+08	1.86646	9.01048e+07	0.985322	0.0534368	1.03773	-0.0146779	0.0377341	-0.0352563	0.737244	-0.0417184	0.691331	-0.0290548	0.735238	0.432274	0.386667
162	DeoxydihydroCer(m18:0/16:0)			Deoxysphingolipids	0.23961	0.0946203	0.201709	0.699325	0.344566	0.344566	0.698524	0.912233	0.000515936	0.728909	0.000196914	NO	13.3992	16.9861	YES	13.2805	17.5369	0.787459	0.783801	15.2119	15.1926	1.67801	1.0793	15.2826	15.4087	1.98885	1.10549	37952.5	13760.8	104673	7.6066	39857.5	1.0502	0.181816	1.13431	0.0501952	0.134311	0.098542	0.34735	0.0405827	0.699325	0.0809548	0.344566	0.378996	0.368889
25	24,25-Epoxycholesterol			Cholesterol, Cortisol, Non-Gonadal Steroid Metabolism	0.24228	0.0739478	0.00975713	0.696137	0.814694	0.814694	0.696825	0.3682	0.341706	0.429029	0.229009	NO	13.5178	16.9164	YES	14.1994	16.2431	0.787459	0.783801	15.1837	15.2171	1.48839	1.06039	15.2261	15.2213	1.38144	1.04826	37217.2	17069.5	81145.7	4.75384	38327.9	1.02985	0.108535	1.07813	0.0298451	0.0781332	0.0244352	0.816156	0.041035	0.696137	0.0200718	0.814694	0.413435	0.3125
317	PC(36:1)	HMDB0008037		Phospholipid Metabolism	0.24002	-0.0867082	-0.0665427	0.69883	0.908227	0.908227	0.698416	0.0594756	0.010608	0.0573598	0.0530847	NO	22.1614	23.9438	YES	22.4195	23.7415	0.787459	0.783801	23.0376	23.0526	1.1794	1.02463	23.017	23.0805	1.20847	1.02801	8.61014e+06	6.23099e+06	1.18977e+07	1.90944	8.48783e+06	0.985795	0.0531017	1.03749	-0.0142052	0.037493	-0.0120183	0.908971	-0.040653	0.69883	-0.00988992	0.908227	0.511574	0.479167
105	Ceramide(d18:1/18:2)			Ceramide Metabolism	0.23694	0.0741292	0.0265922	0.702517	0.752711	0.752711	0.702995	0.582301	0.027132	0.809914	0.0104284	NO	15.4393	18.9688	NO	15.5536	18.8548	0.788892	0.785228	17.2037	17.2041	1.51072	1.06272	17.2478	17.2042	1.42722	1.05326	150950	67241	338870	5.03962	155638	1.03106	0.115352	1.08324	0.0310571	0.0832395	0.0328479	0.754604	0.0401305	0.702517	0.0269976	0.752711	0.392008	0.324219
102	Ceramide(d18:1/18:1 OH)			Ceramide Metabolism	0.225	-0.0712917	-0.10704	0.716855	0.683809	0.683809	0.717221	0.630399	0.018214	0.466327	0.00211767	NO	14.802	17.7498	NO	14.6601	17.8936	0.802799	0.79907	16.3058	16.2759	1.47173	1.05863	16.2661	16.2769	1.40918	1.05131	81010.2	37983.6	172776	4.54869	78808.8	0.972826	0.109395	1.07878	-0.0271738	0.0787758	-0.0424609	0.686123	-0.0381084	0.716855	-0.0348748	0.683809	0.396956	0.262222
270	Malonic acid	HMDB0000691		Fatty Acid Oxidation and Synthesis	0.2207	0.0660642	0.0272426	0.722042	0.358421	0.358421	0.72283	0.00454847	5.9498e-06	0.01758	0.000150436	YES	21.2577	22.1703	NO	21.272	22.2791	0.803928	0.800193	21.7757	21.714	1.17511	1.02408	21.7911	21.7756	1.13291	1.01837	3.59035e+06	2.61687e+06	4.92596e+06	1.88239	3.62883e+06	1.01072	0.0432179	1.03041	0.0107173	0.0304096	0.0957476	0.361259	0.0373803	0.722042	0.0788545	0.358421	0.59542	0.54375
20	2-Ketohexanoic acid	HMDB0001864		Fatty Acid Oxidation and Synthesis	0.21926	0.0776703	0.0777745	0.723787	0.572204	0.572204	0.723496	3.2272e-10	4.18228e-16	5.05705e-08	1.71848e-12	YES	17.5982	19.7926	YES	17.6049	19.7414	0.803928	0.800193	18.8731	18.6954	1.68675	1.08013	18.9317	18.6731	1.78548	1.08823	480150	172328	1.33782e+06	7.76317	500048	1.04144	0.165071	1.12122	0.041442	0.121221	0.0588853	0.575019	0.0371357	0.723787	0.0483811	0.572204	0.451872	0.404167
70	BMP(16:0/16:0)			Phospholipid Metabolism	0.21769	0.073105	0.0644326	0.725687	0.598613	0.598613	0.725678	0.564597	0.0351322	0.392828	0.00609557	NO	20.8391	24.6139	NO	21.0482	24.5939	0.803928	0.800193	22.6946	22.7265	1.56477	1.06824	22.7418	22.821	1.56683	1.06769	6.78821e+06	2.8225e+06	1.63259e+07	5.78419	7.01408e+06	1.03327	0.134167	1.09746	0.0332734	0.0974587	0.0548805	0.601333	0.0368697	0.725687	0.045111	0.598613	0.464546	0.404444
88	CL(18:2/18:2/18:2/18:1)	HMDB0010247		Cardiolipin Metabolism	0.2203	-0.0734652	-0.0843215	0.722522	0.969351	0.969351	0.722555	0.471504	8.55245e-06	0.653922	0.000264477	NO	17.6291	20.7053	NO	17.7833	20.6155	0.803928	0.800193	19.1461	19.1672	1.4268	1.0538	19.1084	19.1994	1.42123	1.05261	580159	289065	1.16439e+06	4.02811	565206	0.974226	0.105775	1.07607	-0.025774	0.0760723	-0.00400577	0.969602	-0.037313	0.722522	-0.00329084	0.969351	0.373273	0.302734
160	DeoxyCer(m18:1/24:1)			Deoxysphingolipids	0.2104	0.0771164	0.137856	0.734526	0.617439	0.617439	0.734092	0.622726	5.25242e-08	0.964576	3.89075e-06	YES	17.3847	20.8271	NO	16.5005	22.3128	0.811532	0.807763	19.2045	19.1059	1.75362	1.08634	19.267	19.4067	1.937	1.10124	604141	200921	1.81657e+06	9.04123	630885	1.04427	0.18339	1.13555	0.0442667	0.135549	0.0520747	0.620082	0.035635	0.734526	0.042771	0.617439	0.42537	0.284444
284	Niacinamide	HMDB0001406		Vitamin B3 (Niacin, NAD+) Metabolism	0.20314	0.0642845	0.008562	0.743361	0.533659	0.533659	0.743702	0.0977283	3.77875e-08	0.0171049	4.14619e-08	YES	20.3641	25.49	YES	20.7178	25.4302	0.816903	0.813108	23.1235	22.927	2.02856	1.10992	23.1891	23.074	1.87062	1.09565	9.13845e+06	2.28446e+06	3.65563e+07	16.0022	9.56357e+06	1.04652	0.200017	1.14871	0.0465198	0.148712	0.0648928	0.536581	0.0344056	0.743361	0.053293	0.533659	0.387876	0.23125
359	Pantothenic acid	HMDB0000210		Vitamin B5 (Pantothenate, CoA) Metabolism	0.20422	0.0666784	0.0878875	0.742045	0.954042	0.954042	0.742195	0.0126092	2.90435e-07	0.0264545	1.68784e-05	YES	19.2377	23.2344	YES	18.9707	23.8426	0.816903	0.813108	21.2556	21.236	2.0129	1.10865	21.3229	21.4067	1.94021	1.10151	2.50357e+06	635434	9.86393e+06	15.5231	2.62312e+06	1.04775	0.203956	1.15185	0.0477516	0.151853	0.00600855	0.954417	0.0345884	0.742045	0.00493338	0.954042	0.541334	0.462891
101	Ceramide(d18:1/18:0)	HMDB0004950		Ceramide Metabolism	0.19148	-0.0633955	-0.0594269	0.75762	0.661368	0.661368	0.757686	0.746111	0.0728888	0.291432	0.0115408	NO	19.5208	22.49	NO	19.3164	22.618	0.82564	0.821805	21.0232	21.0054	1.56902	1.06867	20.982	20.9672	1.5515	1.06616	2.1312e+06	881444	5.15292e+06	5.846	2.0712e+06	0.971847	0.133132	1.09667	-0.0281525	0.0966719	-0.0456673	0.663802	-0.0324314	0.75762	-0.0375552	0.661368	0.435148	0.326667
433	Taurocholic acid	HMDB0000036		Bile Salt Metabolism	0.18354	0.0641538	0.087243	0.767383	0.675367	0.675367	0.767191	0.793917	1.60606e-07	0.913123	2.54325e-07	NO	13.389	22.2709	YES	14.6808	21.7276	0.82564	0.821805	17.9066	17.8299	2.67045	1.15584	17.9975	18.2042	2.89624	1.16779	245713	35836.1	1.68474e+06	47.0125	261694	1.06504	0.30616	1.23641	0.0650428	0.236412	0.0436623	0.677727	0.031086	0.767383	0.0358534	0.675367	0.493409	0.437778
21	2-Methylcitric acid	HMDB0000379		Krebs Cycle	0.18469	0.0762875	0.477538	0.76596	0.886946	0.886946	0.765191	0.781005	0.0469978	0.929051	0.0549357	NO	15.547	18.281	YES	15.8492	17.9908	0.82564	0.821805	16.9256	16.914	1.34811	1.04503	16.9585	16.92	1.5296	1.06396	124486	69319.8	223554	3.22497	127355	1.02305	0.10971	1.07901	0.0230491	0.0790112	-0.0148222	0.887858	0.0312818	0.76596	-0.0121961	0.886946	0.473035	0.424444
198	Glucosamine	HMDB0001514		Amino-Sugar, Galactose, & Non-Glucose Metabolism	0.1872	0.0633804	0.0709324	0.762879	0.889988	0.889988	0.762831	0.69803	0.0736131	0.850022	0.158595	YES	18.4892	20.2905	NO	18.5211	20.1865	0.82564	0.821805	19.3436	19.3899	1.24685	1.03306	19.3638	19.3538	1.2522	1.03335	665297	431736	1.02521e+06	2.37462	674665	1.01408	0.0666511	1.04728	0.0140813	0.0472829	0.0144208	0.890876	0.031706	0.762879	0.011847	0.889988	0.433053	0.289583
362	Phosphoenolpyruvic acid	HMDB0000263		Glycolysis and Gluconeogenesis Metabolism	0.18361	0.0538026	-0.0140631	0.767301	0.929581	0.929581	0.768119	0.119581	0.607586	0.15185	0.458152	YES	14.2303	16.5668	NO	14.3447	16.486	0.82564	0.821805	15.4016	15.3986	1.42562	1.05368	15.4292	15.4153	1.29551	1.03849	43286.5	21602.4	86736.5	4.01513	44120.3	1.01926	0.0930492	1.06662	0.0192621	0.0666221	-0.00921348	0.930153	0.0310973	0.767301	-0.00757338	0.929581	0.597717	0.466667
380	S-Adenosylhomocysteine	HMDB0000939		SAM, SAH, Methionine, Cysteine, Glutathione Metabolism	0.18616	-0.0606198	-0.0857203	0.764152	0.938746	0.938746	0.764305	0.803268	0.000144803	0.826263	0.000552231	NO	12.8392	15.9847	NO	12.9027	16.0381	0.82564	0.821805	14.4721	14.412	1.50523	1.06215	14.4363	14.4704	1.47011	1.05782	22726.1	10195.9	50655.2	4.9682	22169.6	0.975515	0.118922	1.08592	-0.0244853	0.0859235	-0.00801172	0.939245	-0.0315306	0.764152	-0.00658555	0.938746	0.500816	0.46
72	BMP(18:1/16:1)			Phospholipid Metabolism	0.189	0.0762749	0.336836	0.760666	0.944863	0.944863	0.759947	0.242289	6.62722e-10	0.194634	4.12592e-08	YES	16.1375	19.4661	YES	14.7074	20.7206	0.82564	0.821805	17.7264	17.8018	1.79002	1.08964	17.7904	17.714	2.2256	1.12378	216854	69273.7	678839	9.79938	226701	1.04541	0.209002	1.15589	0.04541	0.155888	-0.00721034	0.945312	0.0320111	0.760666	-0.00592213	0.944863	0.599638	0.579167
183	GD3(d18:1/16:0)	HMDB0004913		Glycosphingolipid Metabolism	0.18634	-0.0633863	-0.0596908	0.763937	0.957101	0.957101	0.763867	0.055869	0.000320838	0.12267	0.000267711	YES	9.8756	13.4479	YES	9.98425	13.3747	0.82564	0.821805	11.6777	11.6618	1.73517	1.08465	11.6273	11.6795	1.76286	1.08621	3275.86	1112.28	9647.99	8.67409	3163.4	0.96567	0.167261	1.12292	-0.0343295	0.122924	0.00560812	0.957452	-0.0315603	0.763937	0.00460772	0.957101	0.391869	0.355556
191	GM3(d18:1/24:0)	HMDB0004851		Glycosphingolipid Metabolism	0.17708	-0.0550499	-0.142185	0.775342	0.460685	0.460685	0.775746	0.00481065	0.781283	0.000533488	0.612618	YES	12.3496	16.0622	NO	11.6915	16.2759	0.827703	0.823858	13.8689	14.2059	1.98373	1.10627	13.8145	13.9837	1.79018	1.08865	14960.6	3907.36	57281.3	14.6598	14406.9	0.962994	0.190385	1.14107	-0.0370059	0.141068	-0.0769126	0.463697	-0.029993	0.775342	-0.0632212	0.460685	0.479589	0.457778
59	Allantoic acid	HMDB0001209		Purine Metabolism	0.17828	-0.0759386	0.0393082	0.773866	0.729491	0.729491	0.773045	0.587298	0.209462	0.403401	0.338172	NO	18.7424	20.1038	NO	18.3513	20.4075	0.827703	0.823858	19.3999	19.4231	1.21477	1.0291	19.3786	19.3794	1.33585	1.04314	691745	472429	1.01287e+06	2.14396	681600	0.985334	0.0736605	1.05238	-0.0146657	0.0523835	-0.0360525	0.731533	-0.0301955	0.773866	-0.0296315	0.729491	0.652486	0.575556
329	PE(36:3)	HMDB0009060		Phospholipid Metabolism	0.17922	0.0623616	0.137122	0.772701	0.817674	0.817674	0.772532	0.3159	0.00206926	0.422458	0.00103144	NO	17.8716	23.2373	NO	17.6412	23.4301	0.827703	0.823858	20.5106	20.5545	1.84953	1.0949	20.5659	20.5356	1.93522	1.10109	1.49385e+06	447573	4.98594e+06	11.1399	1.55224e+06	1.03909	0.190822	1.14141	0.039093	0.141414	0.0240353	0.819113	0.0303554	0.772701	0.019759	0.817674	0.41024	0.297778
122	Ceramide(d18:1/25:0)	HMDB0004957		Ceramide Metabolism	0.16642	0.0615743	0.150657	0.78855	0.729496	0.729496	0.788166	0.722422	0.0721178	0.625039	0.0149023	NO	16.8825	20.8174	YES	17.123	20.5058	0.837506	0.833616	18.8203	18.85	1.60309	1.07206	18.8622	18.8144	1.75887	1.08585	462885	183551	1.16732e+06	6.35964	476534	1.02949	0.155556	1.11385	0.0294852	0.113851	0.0360517	0.731539	0.0281861	0.78855	0.0296107	0.729496	0.35465	0.263672
299	PA(18:0/16:1)	HMDB0114877		Phospholipid Metabolism	0.16638	-0.0679379	0.198357	0.7886	0.746887	0.746887	0.787929	0.355847	0.154708	0.305548	0.0549075	NO	12.635	16.7734	YES	12.4443	17.0184	0.837506	0.833616	14.6896	14.7042	1.60425	1.07217	14.6433	14.7313	1.93711	1.10125	26424.8	10463.6	66733.4	6.37767	25589.8	0.968399	0.171664	1.12636	-0.031601	0.126357	-0.0336487	0.748818	-0.0281792	0.7886	-0.0276463	0.746887	0.567326	0.507812
90	CL(18:2/18:2/18:2/20:4)	HMDB0058812		Cardiolipin Metabolism	0.15451	-0.0526559	-0.043806	0.80336	0.917377	0.917377	0.803293	0.427951	0.10856	0.356712	0.0437303	NO	12.9308	16.6136	NO	12.9989	16.3776	0.850982	0.847029	14.7113	14.7722	1.46887	1.05833	14.6821	14.6883	1.48742	1.05962	26824.5	12625.4	56992.5	4.51412	26286.8	0.979958	0.11692	1.08442	-0.0200422	0.0844174	-0.0108155	0.918048	-0.0261697	0.80336	-0.0088832	0.917377	0.523929	0.439583
79	BMP(22:6/22:6)			Phospholipid Metabolism	0.15004	-0.0465925	-0.12803	0.808947	0.620142	0.620142	0.809297	0.12448	0.000891731	0.122606	0.00576486	YES	10.3108	14.9842	YES	10.1597	14.5066	0.852506	0.848546	12.3596	12.6475	2.03888	1.11075	12.3117	12.3332	1.83002	1.09215	5255.55	1300.8	21233.7	16.3236	5083.96	0.967352	0.19783	1.14697	-0.0326477	0.146972	-0.051675	0.622772	-0.0254115	0.808947	-0.0424668	0.620142	0.473356	0.39375
42	5-Methyltetrahydrofolic acid	HMDB0001396		1-Carbon, Folate Metabolism	0.15013	0.0623709	0.924757	0.808822	0.686632	0.686632	0.808173	9.00227e-09	0.452757	1.92041e-05	0.450827	YES	13.9441	17.2252	YES	13.6563	17.3473	0.852506	0.848546	15.5521	15.5846	1.6289	1.07459	15.596	15.5018	2.01438	1.10755	48044	18464.1	125012	6.77055	49528.5	1.0309	0.18025	1.13308	0.0308987	0.13308	-0.0420605	0.68893	0.0254284	0.808822	-0.0345498	0.686632	0.604838	0.495833
85	CL(18:2/18:2/16:1/16:1)	HMDB0057668		Cardiolipin Metabolism	0.14788	0.0436045	-0.0192813	0.811637	0.7527	0.7527	0.812266	0.0368494	0.907933	0.0930062	0.978316	YES	19.8713	22.3572	NO	20.0916	22.1622	0.853153	0.84919	21.0841	21.1142	1.41599	1.05262	21.106	21.1269	1.29502	1.03843	2.22306e+06	1.12428e+06	4.39569e+06	3.90979	2.25703e+06	1.01528	0.091837	1.06573	0.0152824	0.0657263	-0.0328494	0.754594	0.025047	0.811637	-0.0270293	0.7527	0.480084	0.400391
453	cis-aconitic acid	HMDB0000072		Krebs Cycle	0.1412	-0.0551186	0.051348	0.82	0.963225	0.963225	0.819528	0.718673	0.0602767	0.85815	0.0534347	YES	17.7597	19.8408	YES	17.391	20.2997	0.859745	0.855752	18.8267	18.8002	1.38502	1.0492	18.8008	18.8454	1.52999	1.064	464932	245547	880325	3.58515	456659	0.982207	0.113177	1.08161	-0.0177927	0.0816074	0.00480696	0.963525	-0.0239154	0.82	0.00394948	0.963225	0.382532	0.351111
214	Hippuric acid	HMDB0000714		Microbiome Metabolism	0.13767	0.0502364	0.0763961	0.824428	0.528625	0.528625	0.824146	0.341737	1.67192e-06	0.320243	8.36895e-08	NO	19.4262	27.7011	YES	20.4797	27.8488	0.862188	0.858183	23.7057	23.5636	2.64667	1.15431	23.7762	24.1642	3.11949	1.18051	1.36811e+07	2.03063e+06	9.2175e+07	45.3924	1.43667e+07	1.05011	0.316513	1.24532	0.0501103	0.245317	0.0656932	0.531557	0.0233174	0.824428	0.053932	0.528625	0.621829	0.558333
304	PC(16:0/18:2)	HMDB0007880		Phospholipid Metabolism	0.12691	0.0413561	0.0352184	0.837955	0.969349	0.969349	0.838057	0.0942907	0.210281	0.010033	0.107687	YES	21.7294	22.9511	YES	21.7463	22.9014	0.874111	0.87005	22.2736	22.3403	1.19401	1.02649	22.2842	22.3239	1.18227	1.02472	5.07017e+06	3.58169e+06	7.17723e+06	2.00387	5.10749e+06	1.00736	0.0516149	1.03642	0.00736005	0.0364244	-0.00400604	0.9696	0.0214949	0.837955	-0.00329548	0.969349	0.428631	0.377083
48	8-Hydroxy-deoxyguanosine	HMDB0003333		Nitric Oxide, Superoxide, Peroxide Metabolism	0.12397	0.0408705	0.0349655	0.841658	0.78197	0.78197	0.841716	0.402096	0.00563423	0.0817619	0.0101597	NO	16.4744	17.5893	NO	16.5202	17.5863	0.875529	0.871462	17.0272	17.0319	1.13335	1.01863	17.0346	17.0532	1.12872	1.01782	133567	104507	170708	1.63347	134252	1.00513	0.036855	1.02588	0.00512926	0.025875	0.0288535	0.783664	0.0209972	0.841658	0.0238878	0.78197	0.471042	0.421875
13	2,3-Diphosphoglyceric acid	HMDB0001294		Glycolysis and Gluconeogenesis Metabolism	0.12245	0.0410074	0.0578673	0.843575	0.978542	0.978542	0.843578	0.00745397	0.991156	0.0192048	0.690016	YES	14.2095	16.5067	NO	13.972	16.6106	0.875529	0.871462	15.2783	15.3581	1.35461	1.04577	15.2962	15.2913	1.35392	1.04519	39738.8	21921.1	72039.1	3.28629	40236.5	1.01252	0.0907405	1.06492	0.0125239	0.0649166	-0.00280415	0.978718	0.0207397	0.843575	-0.00230521	0.978542	0.360072	0.31875
294	Oxalic acid	HMDB0002329		Peroxisomal Metabolism	0.12044	-0.0423974	-0.0241485	0.846114	0.938748	0.938748	0.845963	0.745118	0.64216	0.880966	0.748134	NO	15.1097	16.5945	NO	15.0095	16.731	0.875952	0.871883	15.8588	15.8521	1.21535	1.02917	15.8468	15.8703	1.23862	1.03171	59424.1	40546.3	87091.3	2.14795	58934.8	0.991765	0.0612292	1.04335	-0.00823462	0.0433543	-0.00801152	0.939247	-0.0203989	0.846114	-0.00658092	0.938748	0.400422	0.335417
231	Itaconic acid	HMDB0002092		Krebs Cycle	0.11109	-0.0397364	0.0553722	0.857935	0.606652	0.606652	0.857754	0.0352636	3.48616e-07	0.00503398	2.90062e-07	YES	18.2307	21.2039	YES	18.673	20.7549	0.881528	0.877434	19.9824	19.7173	1.60158	1.07191	19.9554	19.714	1.7021	1.08067	1.03589e+06	411528	2.60751e+06	6.33617	1.01668e+06	0.981459	0.150214	1.10973	-0.0185413	0.109734	-0.0536778	0.609339	-0.0188146	0.857935	-0.0441025	0.606652	0.549181	0.466667
6	11,12-DiHETrE	HMDB0002314		Eicosanoid and Resolvin Metabolism	0.11438	0.0427179	0.150632	0.853769	0.86575	0.86575	0.853478	0.757519	0.196132	0.577904	0.0811049	NO	13.5588	16.7206	YES	13.691	16.5482	0.881528	0.877434	15.1826	15.1397	1.41602	1.05263	15.204	15.1196	1.5264	1.06363	37188.8	18807	73536.9	3.91009	37745.5	1.01497	0.115738	1.08353	0.0149702	0.083529	-0.0176256	0.866828	0.0193724	0.853769	-0.0144848	0.86575	0.501976	0.451111
422	Sphinganine	HMDB0000269		Sphingomyelin Metabolism	0.11178	-0.0337282	-0.0836172	0.857052	0.957098	0.957098	0.857432	0.00990372	5.2031e-10	0.0538864	1.41653e-06	YES	13.5529	15.614	NO	13.5938	15.4223	0.881528	0.877434	14.606	14.5834	1.35015	1.04526	14.5914	14.508	1.26788	1.03523	24937	13845.2	44915	3.24409	24685.8	0.989925	0.0810725	1.0578	-0.0100746	0.0578041	-0.00560856	0.957448	-0.0189328	0.857052	-0.00461746	0.957098	0.486586	0.397778
262	LysoPC(24:1)	HMDB0010406		Phospholipid Metabolism	0.10569	-0.0315289	-0.131074	0.864765	0.755639	0.755639	0.865171	0.00194607	1.31541e-16	0.0247463	2.14937e-10	YES	13.9329	17.9522	YES	14.4278	17.5486	0.881932	0.877835	15.9569	15.9425	1.75193	1.08619	15.9314	15.9882	1.53775	1.06478	63608.2	21194.3	190900	9.00716	62493.6	0.982477	0.149754	1.10938	-0.0175235	0.10938	0.0324462	0.757513	-0.0179011	0.864765	0.0266403	0.755639	0.47853	0.382812
291	Oleoylcarnitine	HMDB0005065	38677-66-6	Fatty Acid Oxidation and Synthesis	0.10664	0.0434955	0.228449	0.863564	0.859713	0.859713	0.863125	0.14779	0.188527	0.141922	0.03765	YES	18.1974	20.2844	NO	17.4993	21.0806	0.881932	0.877835	19.2691	19.2409	1.37607	1.04819	19.2891	19.29	1.562	1.06721	631801	337943	1.18118e+06	3.49521	640635	1.01398	0.115839	1.08361	0.0139821	0.0836051	-0.0184263	0.860837	0.0180617	0.863564	-0.0151326	0.859713	0.613166	0.591667
176	Dopamine	HMDB0000073		Bioamines and Neurotransmitter Metabolism	0.10805	-0.0354197	-0.0732843	0.861782	0.905187	0.905187	0.86185	0.080263	2.35362e-05	0.00266407	1.96033e-07	YES	18.0471	22.0514	NO	17.751	22.4647	0.881932	0.877835	20.3614	20.0492	1.88089	1.09762	20.3292	20.1079	1.82956	1.09211	1.34711e+06	390529	4.64682e+06	11.8988	1.31731e+06	0.977872	0.184981	1.1368	-0.0221277	0.136802	0.0124183	0.905955	-0.0183	0.861782	0.0102064	0.905187	0.314248	0.26875
279	N-Acetylglutamic acid	HMDB0001138		GABA, Glutamate, Arginine, Ornithine, Proline Metabolism	0.10097	0.0327997	0.00172258	0.870755	0.743953	0.743953	0.870846	0.351567	1.09517e-05	0.558642	0.000168833	YES	15.9126	18.3589	NO	15.2879	18.9634	0.885842	0.881727	17.1517	17.1357	1.42069	1.05314	17.1683	17.1257	1.39021	1.04923	145603	73159.8	289779	3.96091	147290	1.01158	0.10191	1.07319	0.0115839	0.073193	0.0340528	0.745904	0.0171012	0.870755	0.0280412	0.743953	0.601872	0.504444
197	Gluconolactone	HMDB0000150		Pentose Phosphate, Gluconate Metabolism	0.097336	-0.0307316	-0.0536384	0.875368	0.984672	0.984672	0.875544	0.191824	8.5627e-05	0.344432	0.00155228	YES	17.8188	19.5241	NO	17.7767	19.5279	0.888336	0.88421	18.6419	18.6714	1.24504	1.03284	18.6322	18.6523	1.21318	1.02859	409043	266200	628536	2.36115	406297	0.993287	0.0618647	1.04381	-0.00671282	0.0438141	-0.00200301	0.984797	-0.0164858	0.875368	-0.00164755	0.984672	0.460344	0.389583
265	MHC(18:1/22:0)	HMDB0004974		Glycosphingolipid Metabolism	0.094099	-0.0314516	-0.0198246	0.879481	0.723709	0.723709	0.879488	0.0521176	0.668683	0.0539546	0.737669	YES	11.9006	14.9366	NO	11.2912	15.0373	0.890312	0.886176	13.2587	13.4186	1.56254	1.06802	13.2384	13.1643	1.55883	1.0669	9800.91	4086.54	23505.9	5.75204	9664.29	0.986061	0.133194	1.09672	-0.0139393	0.0967191	-0.0368556	0.725787	-0.0159376	0.879481	-0.030322	0.723709	0.500341	0.49375
132	Cinnamoylglycine	HMDB0011621		Tyrosine and Phenylalanine Metabolism	0.083778	-0.0284907	-0.0251789	0.892616	0.6669	0.6669	0.892583	0.112273	0.103791	0.0308997	0.00424665	NO	20.2649	21.7114	YES	20.4212	21.61	0.892616	0.88847	21.0332	20.9882	1.19674	1.02683	21.0258	21.0156	1.20298	1.02732	2.14594e+06	1.50918e+06	3.05138e+06	2.02188	2.13499e+06	0.994896	0.054515	1.03851	-0.00510383	0.0385099	0.044873	0.669305	-0.0141895	0.892616	0.0370007	0.6669	0.639525	0.554688
361	Phenyllactic acid	HMDB0000779		Microbiome Metabolism	0.08526	0.0330424	0.231257	0.890728	0.692275	0.692275	0.890449	0.746957	4.07737e-05	0.871519	0.00147783	NO	19.8486	22.7096	YES	20.0847	22.4567	0.892616	0.88847	21.2978	21.2791	1.41985	1.05305	21.3145	21.2707	1.57246	1.06825	2.57789e+06	1.29678e+06	5.12463e+06	3.9518	2.60792e+06	1.01165	0.120969	1.08746	0.0116505	0.0874649	-0.0412618	0.694541	0.0144405	0.890728	-0.0339434	0.692275	0.553837	0.464844
325	PE(34:1)	HMDB0008927		Phospholipid Metabolism	0.088525	-0.0297253	-0.00950761	0.88657	0.732384	0.732384	0.886566	0.382752	0.000894711	0.085225	0.00388813	NO	16.6186	20.9532	NO	16.7141	20.5975	0.892616	0.88847	18.6434	18.7859	1.70956	1.08227	18.6204	18.6558	1.71306	1.08168	409457	143139	1.17128e+06	8.18282	402982	0.984187	0.160754	1.11787	-0.0158134	0.117871	-0.0356514	0.734408	-0.0149936	0.88657	-0.0292885	0.732384	0.616415	0.535417
330	PE(36:4)	HMDB0009189		Phospholipid Metabolism	0.088968	-0.0298923	-0.0440336	0.886007	0.96935	0.96935	0.886001	0.28717	0.00140644	0.401684	0.000337847	NO	18.1592	22.8057	NO	18.5213	22.9566	0.892616	0.88847	20.5141	20.4825	1.6661	1.07817	20.492	20.7389	1.67039	1.07771	1.49743e+06	550570	4.0727e+06	7.39724	1.47476e+06	0.984856	0.153127	1.11198	-0.0151438	0.111977	0.00400588	0.969601	-0.0150686	0.886007	0.00329277	0.96935	0.409719	0.397778
89	CL(18:2/18:2/18:2/18:2)	HMDB0010692		Cardiolipin Metabolism	0.085866	0.0267418	-0.0180056	0.889957	0.975477	0.975477	0.890151	0.241355	0.18821	0.42787	0.156681	YES	19.3815	22.3562	NO	19.5507	22.2096	0.892616	0.88847	20.8668	20.8689	1.48046	1.05955	20.8819	20.8802	1.3983	1.05012	1.91219e+06	886249	4.12579e+06	4.65534	1.93236e+06	1.01055	0.109283	1.07869	0.0105474	0.0786919	-0.0032048	0.975678	0.0145431	0.889957	-0.00263607	0.975477	0.383785	0.339583
206	Glycylproline	HMDB0000721		Gamma-Glutamyl and other Dipeptides	0.08011	-0.0300224	0.101422	0.897291	0.787956	0.787956	0.89708	0.392072	0.0298903	0.208425	0.00172924	NO	14.6419	18.3226	YES	14.4416	18.2331	0.895113	0.890956	16.406	16.4822	1.5738	1.06915	16.3863	16.3373	1.74124	1.08426	86834.6	35700.3	211210	5.9162	85660.4	0.986477	0.151415	1.11066	-0.0135227	0.110658	-0.0280416	0.789609	-0.0135683	0.897291	-0.0230548	0.787956	0.38908	0.314583
351	PI(40:5)	HMDB0009820		Phospholipid Metabolism	0.073761	-0.0265237	0.0194533	0.905393	0.935691	0.935691	0.905262	0.016034	1.12098e-08	0.0517722	2.75359e-06	YES	16.6625	19.3304	YES	16.8227	19.4083	0.901008	0.896823	18.1002	17.9964	1.39796	1.05064	18.0874	18.1155	1.46505	1.05728	280996	145724	541839	3.71826	278510	0.991154	0.107409	1.07729	-0.00884644	0.0772916	0.00841222	0.936214	-0.0124929	0.905393	0.0069132	0.935691	0.37616	0.283203
61	Alpha-Tocopherol	HMDB0001893	21590	Vitamin E (Tocopherol) Metabolism	0.068463	-0.0227612	-0.0184926	0.912159	0.63376	0.63376	0.912174	0.0167566	0.878336	0.0321186	0.911477	YES	21.3052	23.3994	NO	21.1657	23.5365	0.904588	0.900386	22.3393	22.3523	1.33299	1.04329	22.3298	22.3511	1.32696	1.04213	5.30621e+06	3.02083e+06	9.32059e+06	3.08544	5.27161e+06	0.993479	0.0853335	1.06093	-0.00652072	0.060933	-0.0496725	0.636329	-0.0115957	0.912159	-0.0408256	0.63376	0.365984	0.289062
52	Acetic acid	HMDB0000042		Krebs Cycle	0.012153	-0.00485544	0.109229	0.984377	0.675331	0.675331	0.98433	0.127334	0.000373186	0.36443	0.00287496	YES	23.6526	24.9814	YES	23.5587	24.9627	0.904588	0.900386	24.3405	24.317	1.21553	1.0292	24.3391	24.2607	1.30254	1.03931	2.1243e+07	1.44902e+07	3.11427e+07	2.14922	2.12229e+07	0.999053	0.069408	1.04929	-0.000947236	0.049286	-0.0436673	0.677692	-0.00205835	0.984377	-0.0359672	0.675331	0.333192	0.279297
193	Gamma-Aminobutyric acid	HMDB0000112		GABA, Glutamate, Arginine, Ornithine, Proline Metabolism	0.042658	-0.0157739	0.043674	0.945201	0.683803	0.683803	0.945099	0.401204	0.860538	0.471517	0.917542	YES	14.8583	16.4573	YES	14.7417	16.4369	0.904588	0.900386	15.6035	15.6578	1.27444	1.0364	15.5979	15.5893	1.33649	1.04321	49786.5	30951.9	80082	2.5873	49596.4	0.996182	0.0799146	1.05696	-0.00381794	0.0569555	-0.0424618	0.686116	-0.00722503	0.945201	-0.0348952	0.683803	0.432867	0.404297
22	2-Octenoylcarnitine	HMDB0013324		Fatty Acid Oxidation and Synthesis	0.042526	-0.0129998	-0.0997041	0.945371	0.69797	0.69797	0.945496	0.109954	0.386636	0.0937611	0.441878	YES	26.2923	30.3295	YES	27.0408	29.6916	0.904588	0.900386	28.2062	28.3109	1.74056	1.08515	28.1958	28.3662	1.57295	1.0683	3.09681e+08	1.04511e+08	9.1763e+08	8.78023	3.07458e+08	0.992821	0.151602	1.1108	-0.00717871	0.110802	-0.0404583	0.700203	-0.00720257	0.945371	-0.0332375	0.69797	0.47452	0.40625
5	1-Pyrroline-5-carboxylic acid	HMDB0001301		GABA, Glutamate, Arginine, Ornithine, Proline Metabolism	0.01366	0.00470549	0.0730068	0.98244	0.703667	0.703667	0.98243	0.595848	0.00185533	0.644413	0.0191409	YES	16.7076	19.2066	YES	16.4742	19.295	0.904588	0.900386	17.8849	17.9571	1.44619	1.0559	17.8874	17.8846	1.47564	1.0584	242049	117452	498825	4.24706	242470	1.00174	0.113415	1.08179	0.00173753	0.0817859	-0.0396569	0.705867	0.00231359	0.98244	-0.0325717	0.703667	0.488611	0.445833
332	PG(32:2)	HMDB0010586		Phospholipid Metabolism	0.001405	-0.000449775	0.0431037	0.998194	0.706521	0.706521	0.998196	0.0234426	1.88573e-07	0.00713525	1.40774e-05	YES	8.26541	16.9338	NO	8.11583	16.7398	0.904588	0.900386	12.2923	12.5996	3.24656	1.18961	12.2915	12.4278	2.9186	1.1691	5015.81	498.829	50434.8	101.106	5013.15	0.99947	0.336974	1.2631	-0.000529513	0.263105	-0.0392563	0.708704	-0.000237955	0.998194	-0.0322427	0.706521	0.418953	0.386719
268	MHC(18:2/16:0)			Glycosphingolipid Metabolism	0.067429	-0.0204819	-0.104034	0.91348	0.729486	0.729486	0.913694	0.356119	0.298854	0.234068	0.149664	NO	11.9579	16.1567	YES	12.4018	15.6705	0.904588	0.900386	14.0228	14.0573	1.65627	1.07723	14.0079	14.0362	1.50059	1.06099	16644.8	6191.3	44747.9	7.22754	16473.6	0.989719	0.137164	1.09974	-0.0102813	0.099741	-0.0360532	0.731528	-0.0114205	0.91348	-0.0296454	0.729486	0.574942	0.455556
249	L-Tryptophan	HMDB0000929		Tryptophan, Kynurenine, Serotonin, Melatonin Metabolism	0.029008	0.0110506	0.0379957	0.962721	0.741049	0.741049	0.962634	0.335711	0.284352	0.589558	0.444725	NO	27.6433	28.7014	YES	27.7541	28.5859	0.904588	0.900386	28.1679	28.1723	1.11438	1.0161	28.1696	28.17	1.14575	1.02004	3.0157e+08	2.43896e+08	3.72883e+08	1.52886	3.01931e+08	1.0012	0.0367481	1.0258	0.00119746	0.025799	0.0344532	0.743018	0.0049131	0.962721	0.0283778	0.741049	0.479332	0.455078
9	12-HETE	HMDB0006111		Eicosanoid and Resolvin Metabolism	0.014899	0.00413237	-0.247186	0.980848	0.758559	0.758559	0.980953	0.528684	6.81851e-13	0.531598	1.63269e-10	NO	11.9314	21.3591	YES	14.0351	19.5111	0.904588	0.900386	16.7484	16.6452	3.492	1.20246	16.7558	16.7731	2.15499	1.1185	110093	9491.47	1.27698e+06	134.539	110663	1.00518	0.31122	1.24076	0.00518079	0.240756	0.0320459	0.760413	0.00252345	0.980848	0.0263206	0.758559	0.559282	0.528889
63	Aminoadipic acid	HMDB0000510		Collagen Metabolism	0.025204	-0.00748728	-0.0415449	0.967607	0.770243	0.770243	0.967709	0.285132	0.0125346	0.203947	0.00928688	NO	19.2808	20.5722	NO	19.5681	20.3804	0.904588	0.900386	19.948	19.9265	1.17447	1.02399	19.9463	19.9742	1.12986	1.01797	1.01149e+06	738029	1.38627e+06	1.87834	1.01027e+06	0.998797	0.0427818	1.0301	-0.00120333	0.0300981	0.0304491	0.772018	-0.0042688	0.967607	0.0251017	0.770243	0.610457	0.564444
148	D-Glyceraldehyde 3-phosphate	HMDB0001112		Glycolysis and Gluconeogenesis Metabolism	0.0077273	0.00306422	0.100322	0.990066	0.776161	0.776161	0.990037	0.565143	0.291728	0.627957	0.129903	NO	15.1278	17.393	YES	14.9529	17.7599	0.904588	0.900386	16.2885	16.2604	1.33248	1.04323	16.2898	16.3564	1.46852	1.05765	80043.9	45602.8	140496	3.08087	80114.3	1.00088	0.101325	1.07276	0.000879953	0.0727579	0.0296429	0.777896	0.00130878	0.990066	0.0243551	0.776161	0.421591	0.348889
244	L-Palmitoylcarnitine	HMDB0000222		Fatty Acid Oxidation and Synthesis	0.031939	0.0119465	0.0953003	0.958958	0.77911	0.77911	0.958874	0.268675	0.853834	0.263669	0.844407	NO	24.9553	26.9303	NO	24.6822	27.2785	0.904588	0.900386	25.9262	25.9428	1.29636	1.03901	25.9307	25.9803	1.37227	1.04724	6.37613e+07	3.83365e+07	1.06048e+08	2.76623	6.39593e+07	1.00311	0.0865079	1.0618	0.00310569	0.0617969	-0.0292419	0.780825	0.00540944	0.958958	-0.0240175	0.77911	0.448102	0.34375
286	O-acetylserine	HMDB0003011		Microbiome Metabolism	0.017865	0.00591139	-0.00270956	0.977036	0.799779	0.799779	0.977043	0.476008	0.00330689	0.79357	0.0182991	YES	16.1261	17.6066	NO	16.088	17.7752	0.904588	0.900386	16.8886	16.8663	1.25043	1.0335	16.8905	16.9316	1.24348	1.0323	121330	78294.2	188022	2.40148	121491	1.00132	0.0660524	1.04685	0.00132201	0.0468483	0.026443	0.801348	0.00302574	0.977036	0.0218143	0.799779	0.4357	0.414583
296	PA(16:0/16:1)	HMDB0114855		Phospholipid Metabolism	0.016416	-0.00587606	0.0389288	0.978898	0.817676	0.817676	0.97887	0.814014	0.00191326	0.960685	0.0118068	NO	14.7296	18.4661	YES	14.5994	18.4136	0.904588	0.900386	16.5105	16.5978	1.57791	1.06956	16.5067	16.5065	1.67498	1.07814	93361	38187.5	228249	5.97706	93111.1	0.997323	0.145584	1.10618	-0.00267651	0.106178	0.0240349	0.819116	-0.00278042	0.978898	0.0197497	0.817676	0.385547	0.369141
159	DeoxyCer(m18:1/24:0)			Deoxysphingolipids	0.029652	-0.0116742	0.205981	0.961894	0.81768	0.81768	0.961788	0.707093	0.152114	0.530962	0.0233491	NO	16.4312	20.9494	NO	16.2231	20.7555	0.904588	0.900386	18.617	18.6903	1.61559	1.07329	18.6089	18.4893	1.88709	1.09706	402032	157012	1.02941e+06	6.55626	399787	0.994416	0.168138	1.12361	-0.00558444	0.123608	-0.0240344	0.81912	-0.00502211	0.961894	-0.0197381	0.81768	0.545231	0.404444
80	Benzoic acid	HMDB0001870		Microbiome Metabolism	0.048763	-0.017942	0.0384714	0.937374	0.823642	0.823642	0.937262	0.029486	4.62517e-06	0.042775	7.12347e-05	YES	20.4924	22.4676	YES	20.3698	22.5853	0.904588	0.900386	21.5034	21.48	1.28009	1.03708	21.497	21.4775	1.34026	1.04364	2.97287e+06	1.83226e+06	4.82354e+06	2.63256	2.95973e+06	0.995579	0.0809754	1.05773	-0.00442059	0.0577329	-0.023235	0.825038	-0.00825904	0.937374	-0.0191205	0.823642	0.363542	0.266667
16	2-Hydroxyglutarate	HMDB0059655		Krebs Cycle	0.045919	0.0134056	-0.0266499	0.94102	0.826606	0.826606	0.941238	0.984803	0.290438	0.749268	0.250067	NO	20.0579	21.319	YES	20.1955	21.13	0.904588	0.900386	20.6809	20.6885	1.19696	1.02686	20.6844	20.6628	1.13887	1.01915	1.681e+06	1.18178e+06	2.39112e+06	2.02332	1.68506e+06	1.00241	0.0470244	1.03313	0.00241299	0.0331319	-0.0228382	0.82798	0.00777726	0.94102	-0.0188463	0.826606	0.556172	0.509766
94	Ceramide(d18:1/16:0 OH)			Ceramide Metabolism	0.007157	0.00232444	-0.0127769	0.990799	0.832638	0.832638	0.990806	0.0504195	0.000452765	0.234069	0.00539636	YES	14.9869	17.2538	NO	14.7498	17.465	0.904588	0.900386	16.0692	16.1204	1.44944	1.05625	16.0705	16.1074	1.41652	1.0521	68758.1	33217.8	142324	4.28456	68817.4	1.00086	0.107718	1.07752	0.000863152	0.0775223	-0.0220316	0.833967	0.00121218	0.990799	-0.0180954	0.832638	0.487815	0.431641
131	Choline	HMDB0000097		1-Carbon, Folate Metabolism	0.051959	-0.0178262	-0.00410475	0.933278	0.838618	0.838618	0.933245	0.878561	0.419195	0.515371	0.244028	NO	22.1781	24.2364	YES	22.2886	23.9304	0.904588	0.900386	23.1648	23.2072	1.24839	1.03325	23.1591	23.1095	1.26134	1.03445	9.40376e+06	6.08774e+06	1.4526e+07	2.38611	9.36665e+06	0.996053	0.0679281	1.04821	-0.003947	0.0482102	-0.0212332	0.839902	-0.00880033	0.933278	-0.0174825	0.838618	0.493192	0.445833
277	N-Acetyl-L-aspartic acid	HMDB0000812	997-55-7	Bioamines and Neurotransmitter Metabolism	0.064831	-0.0218517	-0.0223023	0.916803	0.847653	0.847653	0.916792	0.290621	0.0133058	0.101233	0.00277701	NO	18.5776	20.4803	YES	18.7734	20.3986	0.904588	0.900386	19.5746	19.5289	1.2678	1.0356	19.5671	19.586	1.27124	1.03563	780805	490416	1.24314e+06	2.53487	776767	0.994828	0.0714009	1.05074	-0.00517157	0.0507365	0.0200292	0.848869	-0.0109804	0.916803	0.01646	0.847653	0.410148	0.297917
322	PE(30:1)	HMDB0008857		Phospholipid Metabolism	0.042572	0.0155601	0.251643	0.945311	0.850668	0.850668	0.94522	0.0229737	0.000283548	0.010789	0.00136733	YES	9.26566	14.3429	YES	8.05065	15.9381	0.904588	0.900386	11.556	11.8043	2.4783	1.14318	11.5764	11.9944	2.89868	1.16794	3010.91	508.341	17833.7	35.082	3053.73	1.01422	0.295682	1.22747	0.0142221	0.227465	0.0196281	0.851861	0.00721049	0.945311	0.0161195	0.850668	0.454198	0.35
99	Ceramide(d18:1/16:2)			Ceramide Metabolism	0.013838	-0.00461066	-0.0281382	0.982212	0.874824	0.874824	0.982214	0.0521932	2.38241e-11	0.0522354	1.46125e-07	YES	12.9943	15.8821	YES	13.0519	15.8116	0.904588	0.900386	14.4331	14.4382	1.58439	1.07021	14.43	14.4318	1.5762	1.06862	22120.7	8975.72	54516.5	6.07378	22073.8	0.99788	0.136935	1.09957	-0.00211957	0.0995667	0.016424	0.875831	-0.00234369	0.982212	0.0135004	0.874824	0.426959	0.337778
217	Homocitrulline	HMDB0000679		Polyamine Metabolism	0.012353	0.00402022	-0.00407968	0.98412	0.893004	0.893004	0.98413	0.782139	0.266763	0.708235	0.190957	NO	20.0456	21.0633	NO	20.0687	21.1325	0.904588	0.900386	20.5803	20.5545	1.1479	1.02055	20.5811	20.6006	1.13877	1.01914	1.56781e+06	1.19641e+06	2.05449e+06	1.71721	1.56868e+06	1.00055	0.0401084	1.02819	0.000554676	0.0281911	0.014023	0.893869	0.00209227	0.98412	0.0115736	0.893004	0.42057	0.322266
71	BMP(18:1/16:0)			Phospholipid Metabolism	0.01638	0.00522926	-0.025533	0.978944	0.893026	0.893026	0.978968	0.655158	0.189066	0.62892	0.0682465	NO	20.1317	23.5103	YES	20.6885	23.0644	0.904588	0.900386	21.7929	21.821	1.54544	1.06629	21.7962	21.8764	1.48216	1.05908	3.63345e+06	1.54802e+06	8.52827e+06	5.50913	3.64173e+06	1.00228	0.124222	1.08992	0.00227893	0.08992	-0.0140201	0.893891	0.00277437	0.978944	-0.0115153	0.893026	0.542399	0.495556
36	4-Hydroxybenzoic acid	HMDB0000500		Microbiome Metabolism	0.047108	-0.0145288	-0.0476218	0.939496	0.902135	0.902135	0.939619	0.798466	0.0796673	0.850941	0.0701766	NO	19.6325	21.5413	NO	19.6749	21.3773	0.904588	0.900386	20.5584	20.5869	1.25437	1.03398	20.5537	20.5261	1.20836	1.02799	1.54417e+06	990334	2.40774e+06	2.43124	1.5391e+06	0.996713	0.0625323	1.0443	-0.00328729	0.0442972	0.0128199	0.902928	-0.00797865	0.939496	0.0105604	0.902135	0.527624	0.41875
108	Ceramide(d18:1/20:1 OH)			Ceramide Metabolism	0.00061833	-0.000189273	-0.0783877	0.999205	0.90519	0.90519	0.999207	0.765356	0.000761057	0.693237	0.000409611	NO	14.2602	18.0131	NO	14.2857	18.1265	0.904588	0.900386	16.168	16.1367	1.62532	1.07424	16.1679	16.2061	1.48929	1.05982	73630.8	28419.8	190764	6.71236	73624	0.999908	0.13304	1.0966	-9.1926e-05	0.0966017	0.0124178	0.905958	-0.000104726	0.999205	0.0101992	0.90519	0.439491	0.375
421	Spermine	HMDB0001256	71-44-3	Polyamine Metabolism	0.025705	-0.00874638	0.0436395	0.966963	0.911281	0.911281	0.966952	0.250029	0.000604569	0.0814929	1.86937e-05	YES	17.7796	21.1971	YES	18.1094	20.8771	0.904588	0.900386	19.66	19.4884	1.65148	1.07677	19.6537	19.4933	1.6767	1.0783	828438	309903	2.21459e+06	7.14608	824811	0.995622	0.15237	1.11139	-0.00437822	0.111394	-0.0116167	0.912001	-0.00435372	0.966963	-0.00954122	0.911281	0.488064	0.412109
30	3-Hydroxyhexadecanoylcarnitine	HMDB0013336		Fatty Acid Oxidation and Synthesis	0.058544	0.0205316	0.0531189	0.924846	0.914328	0.914328	0.924777	0.303803	0.184922	0.41914	0.0719052	NO	18.1268	20.7191	YES	18.5239	20.3265	0.904588	0.900386	19.4607	19.423	1.33589	1.04362	19.4693	19.4252	1.37122	1.04713	721528	409017	1.27281e+06	3.11188	725831	1.00596	0.0906001	1.06481	0.00596364	0.064813	0.0112161	0.915023	0.00991557	0.924846	0.00921221	0.914328	0.553108	0.48125
306	PC(16:0/22:6)	HMDB0007991		Phospholipid Metabolism	0.045395	-0.0145314	-0.041885	0.941691	0.920423	0.920423	0.941753	0.564407	0.00132569	0.732614	0.0017461	NO	18.5653	21.1528	NO	18.6044	21.1975	0.904588	0.900386	19.9452	19.859	1.39294	1.05008	19.9383	19.9009	1.35171	1.04494	1.00949e+06	527221	1.93292e+06	3.66624	1.00464e+06	0.995196	0.094826	1.06794	-0.00480443	0.0679366	-0.0104154	0.921069	-0.00768861	0.941691	-0.00856422	0.920423	0.4216	0.361328
75	BMP(18:1/18:2)			Phospholipid Metabolism	0.035519	0.0115141	-0.0148782	0.954361	0.923473	0.923473	0.954395	0.789518	0.000627628	0.508306	0.00781182	NO	15.6683	18.5423	NO	15.677	18.6342	0.904588	0.900386	17.0566	17.1053	1.53062	1.06477	17.0637	17.1556	1.4884	1.05973	136315	59184.2	313966	5.30489	136985	1.00491	0.1233	1.08922	0.00491323	0.0892238	-0.0100149	0.924095	0.00601594	0.954361	-0.00823773	0.923473	0.347211	0.291111
121	Ceramide(d18:1/24:2)			Ceramide Metabolism	0.020264	0.00716941	0.0465719	0.973954	0.929581	0.929581	0.973925	0.527202	0.180537	0.496448	0.0364247	NO	18.4201	22.3618	YES	18.4096	22.2546	0.904588	0.900386	20.3439	20.391	1.63127	1.07482	20.349	20.3321	1.71957	1.08228	1.33084e+06	510008	3.47277e+06	6.80925	1.33552e+06	1.00351	0.154428	1.11298	0.00351457	0.11298	0.00921338	0.930154	0.00343204	0.973954	0.0075716	0.929581	0.385408	0.337891
166	DeoxydihydroCer(m18:0/24:1)			Deoxysphingolipids	0.016118	0.00575302	0.0715655	0.979281	0.947922	0.947922	0.979255	0.840216	0.066996	0.219067	0.00137703	NO	14.4103	19.135	YES	14.5264	19.4939	0.904588	0.900386	16.8849	16.7726	1.76365	1.08726	16.8896	17.0102	1.89352	1.0976	121023	39801.5	367989	9.24561	121419	1.00327	0.180601	1.13336	0.00326951	0.133356	0.00680971	0.948347	0.00272993	0.979281	0.00559182	0.947922	0.516131	0.419922
39	4-Pyridoxic acid	HMDB0000017		Vitamin B6 (Pyridoxine) Metabolism	0.041008	0.0143252	-0.0706129	0.947318	0.954041	0.954041	0.947273	5.82533e-08	8.78016e-19	1.70429e-06	2.76409e-13	YES	19.9713	24.47	YES	18.6764	25.4551	0.904588	0.900386	22.4413	22.2206	2.39877	1.1377	22.4594	22.0658	2.57798	1.14813	5.69517e+06	1.02501e+06	3.16435e+07	30.8715	5.767e+06	1.01261	0.27268	1.20805	0.0126128	0.20805	-0.00600859	0.954416	0.00694554	0.947318	-0.00493453	0.954041	0.600477	0.533333
378	Riboflavin	HMDB0000244		Vitamin B2 (Riboflavin) Metabolism	0.0069514	-0.00227162	-0.0392525	0.991063	0.957102	0.957102	0.991068	0.000563672	4.29978e-17	0.00365589	2.66339e-11	YES	15.1235	18.9053	YES	14.9403	19.4102	0.904588	0.900386	17.164	17.0144	1.98604	1.10646	17.1617	17.1752	1.91944	1.09978	146851	38266.5	563551	14.727	146622	0.998443	0.200324	1.14896	-0.00155744	0.148956	0.00560804	0.957452	-0.00117737	0.991063	0.0046061	0.957102	0.467694	0.341667
81	Betaine	HMDB0000043		1-Carbon, Folate Metabolism	0.044703	-0.0194568	0.0709452	0.942579	0.963224	0.963224	0.94235	0.115446	0.000912974	0.00977681	0.000838548	YES	21.9685	23.2642	YES	21.8923	23.3938	0.904588	0.900386	22.6254	22.6164	1.15378	1.02131	22.6214	22.6431	1.2457	1.03257	6.47025e+06	4.88832e+06	8.56411e+06	1.75195	6.45227e+06	0.997221	0.0553478	1.03911	-0.00277931	0.0391096	-0.00480709	0.963525	-0.00757133	0.942579	-0.00395225	0.963224	0.63498	0.597917
140	Cortisone	HMDB0002802		Cholesterol, Cortisol, Non-Gonadal Steroid Metabolism	0.010853	0.00340606	-0.0347777	0.986048	0.963226	0.963226	0.98607	0.56049	0.219766	0.66907	0.0852521	YES	14.7847	17.5383	YES	15.2089	16.9853	0.904588	0.900386	16.1112	16.1615	1.48048	1.05956	16.1132	16.0971	1.40688	1.05105	70789	32808	152740	4.65557	70883.7	1.00134	0.11012	1.07932	0.00133731	0.079318	0.00480691	0.963526	0.00183815	0.986048	0.00394855	0.963226	0.586875	0.515625
307	PC(18:0/18:2)	HMDB0000593		Phospholipid Metabolism	0.055055	0.0177367	0.00503516	0.929312	0.969344	0.969344	0.929377	0.409019	0.682916	0.383657	0.826104	YES	22.8238	24.1115	NO	22.7629	24.1474	0.904588	0.900386	23.4094	23.4676	1.19977	1.02722	23.4141	23.4551	1.18284	1.0248	1.11412e+07	7.79648e+06	1.59208e+07	2.04205	1.11772e+07	1.00324	0.0524371	1.03702	0.00323563	0.0370153	0.00400673	0.969594	0.00932471	0.929312	0.00330715	0.969344	0.401299	0.266667
152	DHC(18:1/24:0)			Glycosphingolipid Metabolism	0.0006138	-0.000198141	-0.0340835	0.999211	0.969351	0.969351	0.999212	0.672698	0.0357693	0.627901	0.00412234	NO	10.9519	15.1764	YES	11.3722	14.7512	0.904588	0.900386	13.02	13.0641	1.73078	1.08424	13.0199	13.0617	1.66196	1.07691	8306.52	2834.43	24342.9	8.58828	8305.61	0.999891	0.158254	1.11594	-0.000108688	0.115936	-0.00400585	0.969601	-0.00010396	0.999211	-0.00329239	0.969351	0.418414	0.367188
399	SM(d18:1/20:2)			Sphingomyelin Metabolism	0.058923	-0.0205378	0.00828883	0.92436	0.969351	0.969351	0.9243	0.0889235	0.0796389	0.121554	0.00863246	NO	15.0659	19.2538	NO	14.9865	19.0772	0.904588	0.900386	17.0506	17.1599	1.60804	1.07255	17.0365	17.0319	1.66865	1.07754	135750	53505.2	344414	6.43702	134432	0.990292	0.147713	1.10781	-0.00970835	0.107812	-0.00400579	0.969601	-0.00997982	0.92436	-0.00329123	0.969351	0.510356	0.458984
97	Ceramide(d18:1/16:1)			Ceramide Metabolism	0.0006	0.000201236	0.00650963	0.999229	0.978541	0.978541	0.999229	0.47443	0.237717	0.609131	0.113862	NO	15.6591	18.9521	NO	15.938	18.7086	0.904588	0.900386	17.345	17.3056	1.39849	1.05069	17.3451	17.3233	1.39931	1.05023	166486	86275.2	321268	3.72376	166497	1.00007	0.100443	1.0721	6.74952e-05	0.0721023	0.00280432	0.978716	0.000101622	0.999229	0.00230928	0.978541	0.441383	0.310417
412	SM(d18:1/26:0)	HMDB0011698		Sphingomyelin Metabolism	0.011902	-0.0036058	-0.0614139	0.984699	0.978543	0.978543	0.984738	0.339905	0.00155423	0.551972	0.0206895	YES	14.6241	16.8696	YES	14.8804	16.6916	0.904588	0.900386	15.7664	15.7469	1.39991	1.05085	15.7646	15.786	1.30844	1.03999	55737.5	28826.4	107772	3.73865	55669.9	0.998788	0.0912211	1.06527	-0.00121229	0.0652715	-0.00280406	0.978718	-0.0020159	0.984699	-0.00230386	0.978543	0.426293	0.383333
[truncated: 15 more columns]

## Sheet: Table S6. Plasma statistics. F
Supplementary Table S6. Plasma metabolomic analysis of females with treatment-resistant major depressive disorder and suicidal ideation.
MRM No.	MRM Name	HMDB number	CAS Number	Pathway Name	PLSDA VIP Score	Log Space Z-Score	Linear Z Score	Student's ttest p	Kruskal-Wallis p	Mann-Whitney U test p	Welch's ttest p	D'Agostino & Pearson omnibus p	D'Agostino & Pearson omnibus p (Linear)	Shapiro-Wilk normality p	Shapiro-Wilk normality p (Linear)	Control Outliers	Control Low Outlier Threshold	Control High Outlier Threshold	Case Outliers	Case Low Outlier Threshold	Case High Outlier Threshold	FDR	q-Value	Log2 Control Mean	Log2 Control Median	Control SD*	Control SEM*	Log2 Case Mean	Log2 Case Median	Case SD*	Case SEM*	Linear Control Mean (Geomean)	2.50% Threshold#	97.50% Threshold+	Hi/Lo Ratio	Linear Case Mean (Geomean)	Fold Change	Log2 SEM	Linear SEM	Percent Difference (Case/Control -1)	Standard Error of the Difference (%)	Spearman_r	Spearman_p	Pearson_r	Pearson_p	Kendall_tau	Kendall_p	AUROC (Random Forest)	RF AUROC Lower Limit (95%CI)
343	PI(36:1)			Phospholipid Metabolism	2.404	-1.21105	-0.99325	3.17333e-08	2.50374e-07	2.50374e-07	3.24817e-08	0.49058	0.159885	0.198996	0.0752242	NO	19.6841	22.5189	NO	18.3126	22.393	4.88896e-06	2.94516e-06	21.035	21.1015	1.47679	1.05852	20.3538	20.3528	1.4771	1.05558	2.14868e+06	1.00071e+06	4.61355e+06	4.61028	1.34004e+06	0.62366	0.113233	1.08165	-0.37634	0.0816494	-0.520978	3.23392e-08	-0.521244	3.17333e-08	-0.427991	2.50374e-07	0.794131	0.711806
292	PA(16:0/16:0)	HMDB0000674		Phospholipid Metabolism	2.4013	-1.36833	-1.15066	3.30503e-08	2.07607e-07	2.07607e-07	2.54022e-08	0.719629	0.0435166	0.852668	0.110745	YES	18.9877	20.2781	NO	18.4389	20.1657	4.88896e-06	2.94516e-06	19.6454	19.6329	1.19097	1.02582	19.3004	19.3023	1.24174	1.03048	820088	582231	1.15512e+06	1.98395	645660	0.787306	0.0568242	1.04017	-0.212694	0.0401735	-0.524511	2.51152e-08	-0.520672	3.30503e-08	-0.43072	2.07607e-07	0.775238	0.746324
1	1,25-Dihydroxyvitamin D3	HMDB0001903		Vitamin D (Calciferol) Metabolism	2.3699	-1.18688	-0.61035	5.34038e-08	2.48491e-08	2.48491e-08	5.47045e-08	0.0091023	3.32382e-10	0.00478197	5.36932e-09	YES	21.1165	25.4758	YES	20.1768	24.3873	4.88896e-06	2.94516e-06	23.4968	23.2961	1.79689	1.08925	22.4933	22.282	1.79618	1.08461	1.18372e+07	3.75309e+06	3.73344e+07	9.94765	5.90425e+06	0.498787	0.170114	1.12515	-0.501213	0.125148	-0.563092	1.30327e-09	-0.513847	5.34038e-08	-0.462447	2.48491e-08	0.742736	0.522569
257	Lutein	HMDB0003233		Phytonutrients, Bioactive Botanical Metabolites	2.3562	-1.2154	-0.878643	6.55091e-08	9.68311e-08	9.68311e-08	6.09279e-08	0.0538976	0.0310693	0.187395	0.00445881	YES	14.9389	19.5819	NO	13.6967	18.401	4.88896e-06	2.94516e-06	17.2482	17.2604	1.87546	1.09607	16.1455	16.0489	1.94693	1.0968	155672	45386	533950	11.7646	72489.7	0.465656	0.18783	1.13905	-0.534344	0.139049	-0.538671	8.85213e-09	-0.510895	6.55091e-08	-0.442392	9.68311e-08	0.779446	0.578431
342	PI(36:0)	HMDB0009808		Phospholipid Metabolism	2.3484	-1.14839	-0.95042	7.36289e-08	4.52544e-07	4.52544e-07	8.10579e-08	0.570469	0.1244	0.390776	0.071942	NO	16.2082	19.4018	NO	15.2075	18.92	4.88896e-06	2.94516e-06	17.7312	17.805	1.49769	1.06069	17.062	17.0638	1.47374	1.05525	217589	98585.2	480242	4.87134	136831	0.628852	0.115086	1.08304	-0.371148	0.0830393	-0.509664	7.12985e-08	-0.509195	7.36289e-08	-0.418903	4.52544e-07	0.797917	0.739583
446	Zeaxanthin	HMDB0002789		Phytonutrients, Bioactive Botanical Metabolites	2.3242	-1.18022	-0.683936	1.05131e-07	6.63647e-07	6.63647e-07	1.0095e-07	0.213689	1.49029e-14	0.273345	1.02793e-08	YES	16.2404	20.61	NO	15.3447	19.8382	5.81727e-06	3.50438e-06	18.415	18.4252	1.71126	1.08152	17.5003	17.5915	1.74711	1.08045	349518	121946	1.00177e+06	8.21487	185398	0.530439	0.158878	1.11642	-0.469561	0.116419	-0.502219	1.18115e-07	-0.503952	1.05131e-07	-0.412538	6.63647e-07	0.770636	0.668627
177	Ergothioneine	HMDB0003045		Phytonutrients, Bioactive Botanical Metabolites	2.2998	-1.15788	-0.72438	1.49742e-07	4.28733e-07	4.28733e-07	1.45927e-07	0.219932	3.29756e-05	0.0534671	1.5047e-06	NO	17.9844	22.4048	YES	17.6447	21.3043	7.10204e-06	4.27834e-06	20.376	20.1946	1.76107	1.08605	19.4307	19.4745	1.79025	1.08411	1.36079e+06	448820	4.12584e+06	9.19264	706667	0.519305	0.166605	1.12241	-0.480695	0.122414	-0.510706	6.63672e-08	-0.498657	1.49742e-07	-0.419299	4.28733e-07	0.778316	0.654902
403	SM(d18:1/24:1)	HMDB0012107		Sphingomyelin Metabolism	2.2565	-0.949256	-1.05162	2.76162e-07	2.06294e-08	2.06294e-08	5.78759e-07	1.17825e-08	0.380829	3.94399e-05	0.83302	YES	23.307	25.2992	YES	23.142	24.4763	1.1251e-05	6.77771e-06	24.2201	24.3031	1.36934	1.04692	23.7896	23.8092	1.24439	1.03079	1.95426e+07	1.05541e+07	3.61862e+07	3.42864	1.4501e+07	0.742021	0.0793029	1.05651	-0.257979	0.0565074	-0.566356	9.96904e-10	-0.489278	2.76162e-07	-0.466559	2.06294e-08	0.813855	0.762745
51	Adenine	HMDB0000034		Purine Metabolism	2.2494	1.22232	1.26483	3.04997e-07	3.85467e-06	3.85467e-06	2.49515e-07	0.558102	0.624465	0.661305	0.701014	NO	25.3423	25.6967	NO	25.3764	25.786	1.1251e-05	6.77771e-06	25.5205	25.5195	1.04271	1.00612	25.5942	25.5812	1.051	1.00692	4.81312e+07	4.43434e+07	5.22425e+07	1.17813	5.06554e+07	1.05245	0.0132854	1.00925	0.0524457	0.00925129	0.466596	1.12775e-06	0.48773	3.04997e-07	0.38537	3.85467e-06	0.715557	0.633681
409	SM(d18:1/26:1)	HMDB0013461		Sphingomyelin Metabolism	2.1735	-0.964497	-1.02179	8.5116e-07	1.26589e-07	1.26589e-07	1.20058e-06	1.81627e-07	0.681845	6.87302e-05	0.508562	YES	19.13	22.2472	YES	18.9498	21.0541	2.68939e-05	1.62012e-05	20.5478	20.6886	1.51844	1.06282	19.9666	20.002	1.4095	1.04875	1.5329e+06	676039	3.47579e+06	5.1414	1.0246e+06	0.668408	0.111541	1.08038	-0.331592	0.0803815	-0.533736	1.28014e-08	-0.471265	8.5116e-07	-0.438775	1.26589e-07	0.802887	0.672549
347	PI(38:4)	HMDB0009793		Phospholipid Metabolism	2.1691	-1.17462	-1.01461	9.00892e-07	2.53113e-06	2.53113e-06	7.38763e-07	0.640593	0.711463	0.660259	0.820624	NO	24.1589	25.971	YES	23.5005	25.7959	2.68939e-05	1.62012e-05	25.0301	25.065	1.27115	1.03562	24.6236	24.6482	1.33488	1.04087	3.4263e+07	2.14091e+07	5.48342e+07	2.56125	2.58484e+07	0.75441	0.0767367	1.05463	-0.24559	0.0546299	-0.475338	6.63595e-07	-0.470328	9.00892e-07	-0.390807	2.53113e-06	0.718818	0.631944
423	THC 18:1/16:0	HMDB0004879		Glycosphingolipid Metabolism	2.1585	-1.02522	-0.928066	1.03612e-06	1.2611e-06	1.2611e-06	1.12622e-06	0.0102796	0.0551265	0.0271019	0.165233	YES	16.2958	18.4545	NO	15.2208	18.1935	2.68939e-05	1.62012e-05	17.3099	17.3752	1.50222	1.06116	16.708	16.7072	1.47499	1.05537	162479	73180.9	360741	4.92944	107055	0.658884	0.11567	1.08348	-0.341116	0.0834783	-0.489499	2.72278e-07	-0.46801	1.03612e-06	-0.40253	1.2611e-06	0.673768	0.560764
117	Ceramide(d18:1/24:1)	HMDB0004953		Ceramide Metabolism	2.1572	-0.965618	-0.850064	1.05307e-06	4.82353e-06	4.82353e-06	1.41061e-06	0.614258	0.16157	0.576331	0.037365	NO	21.9678	25.5101	NO	21.1889	25.0978	2.68939e-05	1.62012e-05	23.7142	23.7389	1.61864	1.07277	23.0433	23.1433	1.50036	1.05787	1.37617e+07	5.35475e+06	3.53677e+07	6.60493	8.64398e+06	0.628118	0.129842	1.09417	-0.371882	0.0941735	-0.461874	1.49279e-06	-0.467739	1.05307e-06	-0.379474	4.82353e-06	0.724714	0.707721
379	SM(d18:1/16:0)	HMDB0010169		Sphingomyelin Metabolism	2.1126	-0.901613	-0.841982	1.8648e-06	2.82612e-05	2.82612e-05	2.92841e-06	0.00950438	0.159797	0.0769224	0.0472659	NO	19.5465	22.8904	YES	19.9782	21.6833	4.38821e-05	2.6435e-05	21.2485	21.2184	1.36708	1.04666	20.8417	20.8307	1.26882	1.03357	2.49129e+06	1.3498e+06	4.59812e+06	3.40652	1.87928e+06	0.754339	0.0812309	1.05792	-0.245661	0.0579202	-0.422955	1.29221e-05	-0.458076	1.8648e-06	-0.347775	2.82612e-05	0.678819	0.612132
380	SM(d18:1/16:1 OH)	HMDB0013463		Sphingomyelin Metabolism	2.1078	-0.944671	-0.891707	1.98263e-06	5.23928e-06	5.23928e-06	2.53671e-06	0.621623	0.311107	0.293377	0.352184	YES	20.3154	21.9004	YES	20.0514	21.4179	4.38821e-05	2.6435e-05	21.0532	21.1079	1.27416	1.03597	20.723	20.7346	1.23073	1.02921	2.17591e+06	1.35331e+06	3.49851e+06	2.58514	1.73076e+06	0.79542	0.0657642	1.04664	-0.20458	0.0466392	-0.460122	1.65476e-06	-0.457022	1.98263e-06	-0.378372	5.23928e-06	0.759967	0.684314
350	PS(18:0/18:1)	HMDB0010163		Phospholipid Metabolism	2.0927	-0.908946	-0.610689	2.39407e-06	1.43994e-05	1.43994e-05	3.41348e-06	0.154583	6.05629e-08	0.0599815	6.88257e-08	YES	15.705	19.5996	NO	14.5858	19.1354	4.9677e-05	2.99259e-05	17.7896	17.6523	1.90495	1.09856	16.9445	16.8606	1.67489	1.07414	226566	64065.5	801243	12.5066	126124	0.556675	0.170409	1.12538	-0.443325	0.125377	-0.438172	5.735e-06	-0.453757	2.39407e-06	-0.360178	1.43994e-05	0.707482	0.529412
115	Ceramide(d18:1/24:0 OH)			Ceramide Metabolism	2.0598	-0.994376	-0.842921	3.5893e-06	7.30117e-06	7.30117e-06	3.59258e-06	0.142038	0.0363777	0.473213	0.0861006	YES	20.4613	23.515	NO	19.4203	23.249	7.0097e-05	4.22271e-05	21.9237	21.9882	1.58929	1.06991	21.2591	21.3346	1.59621	1.067	3.97831e+06	1.6045e+06	9.8641e+06	6.14778	2.50973e+06	0.630853	0.135122	1.09819	-0.369147	0.0981856	-0.453025	2.49681e-06	-0.446628	3.5893e-06	-0.372128	7.30117e-06	0.703574	0.629412
93	Ceramide(d18:1/16:0)	HMDB0004949		Ceramide Metabolism	2.0135	-0.87113	-0.809436	6.2585e-06	1.53412e-05	1.53412e-05	8.44412e-06	0.468486	0.204955	0.296702	0.0397851	NO	22.0498	26.6389	YES	22.3684	24.9718	0.000115356	6.94918e-05	24.2345	24.3444	1.63094	1.07396	23.6197	23.6701	1.48705	1.05657	1.97382e+07	7.56713e+06	5.14853e+07	6.80381	1.28898e+07	0.65304	0.129992	1.09429	-0.34696	0.0942879	-0.436763	6.19327e-06	-0.43657	6.2585e-06	-0.359088	1.53412e-05	0.693253	0.644097
2	1-Methyladenosine	HMDB0003331		Purine Metabolism	2.0089	1.02834	1.11445	6.60173e-06	2.30368e-05	2.30368e-05	5.84663e-06	0.713093	0.334946	0.862877	0.312801	NO	23.3	24.4152	NO	23.4678	24.6783	0.000115356	6.94918e-05	23.851	23.8576	1.15406	1.02112	24.0636	24.073	1.17629	1.02277	1.51311e+07	1.14262e+07	2.00374e+07	1.75364	1.75333e+07	1.15876	0.044322	1.0312	0.158759	0.0311984	0.42762	1.01154e-05	0.435588	6.60173e-06	0.352729	2.30368e-05	0.673529	0.583333
96	Ceramide(d18:1/16:2 OH)			Ceramide Metabolism	1.9962	-0.827332	-0.800053	7.66432e-06	6.39336e-05	6.39336e-05	1.19912e-05	0.0865683	0.188977	0.235199	0.095511	NO	15.656	19.7178	YES	16.2888	18.1668	0.000127228	7.66432e-05	17.5891	17.6869	1.4882	1.05971	17.1146	17.2278	1.33761	1.04116	197174	90454.4	429801	4.75158	141906	0.719699	0.101914	1.0732	-0.280301	0.0731966	-0.403839	3.39673e-05	-0.432824	7.66432e-06	-0.331991	6.39336e-05	0.683701	0.572917
426	THC 18:1/24:0	HMDB0004886		Glycosphingolipid Metabolism	1.9605	-0.874424	-0.752525	1.15594e-05	2.27558e-05	2.27558e-05	1.36559e-05	0.820489	0.000162497	0.905681	0.00370694	NO	12.8153	15.9147	NO	12.6517	15.2344	0.000182749	0.00011009	14.4126	14.365	1.48159	1.05902	13.9166	13.9431	1.41388	1.0492	21807.7	10092.2	47123.2	4.66927	15464	0.709108	0.107911	1.07767	-0.290892	0.0776666	-0.427898	9.96745e-06	-0.425087	1.15594e-05	-0.351595	2.27558e-05	0.705719	0.697917
398	SM(d18:1/22:2 OH)			Sphingomyelin Metabolism	1.9406	-0.818933	-0.986285	1.44767e-05	3.18899e-07	3.18899e-07	2.00869e-05	9.09971e-12	0.182355	6.10591e-07	0.539227	YES	20.7886	22.8806	NO	20.0596	22.4704	0.000211991	0.000127706	21.7462	21.8346	1.4399	1.05462	21.3155	21.265	1.32849	1.04018	3.51771e+06	1.72158e+06	7.18773e+06	4.17507	2.60973e+06	0.741884	0.0954748	1.06842	-0.258116	0.0684169	-0.516382	4.47418e-08	-0.420768	1.44767e-05	-0.424299	3.18899e-07	0.764542	0.678431
67	Ascorbic acid	HMDB0000044		Vitamin C (Ascorbate) Metabolism	1.9331	-1.17427	-0.933579	1.57478e-05	0.000119592	0.000119592	1.20185e-05	4.05746e-08	0.663084	6.23888e-09	0.209188	YES	17.1811	20.3197	NO	7.69284	25.9844	0.000211991	0.000127706	18.1832	18.7504	3.22669	1.18634	16.1987	16.8386	5.75088	1.27455	297645	29959.6	2.95707e+06	98.702	75211.2	0.252688	0.428091	1.34545	-0.747312	0.345452	-0.388602	7.04292e-05	-0.419137	1.57478e-05	-0.319018	0.000119592	0.629446	0.437255
109	Ceramide(d18:1/22:0 OH)			Ceramide Metabolism	1.9316	-0.899975	-0.688756	1.60125e-05	3.29593e-05	3.29593e-05	1.67271e-05	0.406199	1.13526e-08	0.739301	1.74497e-05	YES	16.2662	19.515	YES	16.2884	18.8355	0.000211991	0.000127706	18.0084	17.8906	1.5127	1.06223	17.471	17.5619	1.49412	1.05726	263672	117152	593443	5.0656	181673	0.689012	0.11849	1.0856	-0.310988	0.0855981	-0.419415	1.55243e-05	-0.418813	1.60125e-05	-0.344794	3.29593e-05	0.74183	0.666667
346	PI(38:3)	HMDB0009813		Phospholipid Metabolism	1.9313	-1.02195	-0.890043	1.60498e-05	1.85637e-05	1.85637e-05	1.3578e-05	0.461266	0.7284	0.617912	0.830216	YES	21.5767	23.4273	YES	21.0846	23.0958	0.000211991	0.000127706	22.4528	22.502	1.29938	1.03894	22.0667	22.0902	1.37449	1.0451	5.74074e+06	3.43595e+06	9.59157e+06	2.79153	4.39275e+06	0.765188	0.0841843	1.06009	-0.234812	0.0600882	-0.432497	7.80014e-06	-0.418768	1.60498e-05	-0.355266	1.85637e-05	0.649666	0.519097
299	PC(16:0/16:0)	HMDB0000564		Phospholipid Metabolism	1.9283	-1.00787	-0.888125	1.66017e-05	4.89141e-05	4.89141e-05	1.42524e-05	0.105623	0.313309	0.0833178	0.170102	NO	21.5396	23.3505	NO	21.034	23.169	0.000211991	0.000127706	22.3882	22.4451	1.23404	1.03115	22.0824	22.1015	1.28468	1.03535	5.48943e+06	3.63515e+06	8.28957e+06	2.2804	4.44098e+06	0.809006	0.0668601	1.04743	-0.190994	0.0474345	-0.410198	2.47888e-05	-0.41811	1.66017e-05	-0.33695	4.89141e-05	0.757006	0.713542
362	Plasmalogen(20:4/p18:0)	HMDB0009412		Plasmalogen Metabolism	1.9228	-1.02291	-0.853124	1.76427e-05	3.83869e-05	3.83869e-05	1.48405e-05	0.143556	0.769042	0.0597702	0.608375	NO	22.1655	24.9622	NO	21.1477	24.4942	0.00021694	0.000130687	23.4477	23.5638	1.43595	1.0542	22.9138	22.8209	1.55883	1.0635	1.14412e+07	5.62962e+06	2.32523e+07	4.13035	7.90193e+06	0.690655	0.116987	1.08447	-0.309345	0.0844676	-0.415878	1.86085e-05	-0.416922	1.76427e-05	-0.341884	3.83869e-05	0.684246	0.631373
148	DHC(18:1/16:0)			Glycosphingolipid Metabolism	1.9063	-0.882755	-0.74864	2.11706e-05	0.000108142	0.000108142	2.22466e-05	0.441143	0.0955384	0.629714	0.00906423	NO	20.9567	24.8371	NO	20.3029	24.404	0.000251023	0.000151218	22.9155	22.8969	1.59669	1.07064	22.3196	22.3534	1.56978	1.06453	7.91158e+06	3.16194e+06	1.97958e+07	6.26066	5.23444e+06	0.661618	0.13355	1.09699	-0.338382	0.0969896	-0.391086	6.26845e-05	-0.413336	2.11706e-05	-0.321218	0.000108142	0.696821	0.512153
237	L-Glutamic acid	HMDB0000148		Bioamines and Neurotransmitter Metabolism	1.8888	1.22352	1.84736	2.56049e-05	0.000143846	0.000143846	1.92806e-05	0.0599522	7.23803e-07	0.0246203	2.00954e-06	YES	19.4932	22.538	NO	18.5017	24.949	0.000293132	0.000176586	21.1368	21.0156	1.51681	1.06265	21.8722	21.7253	1.98129	1.09946	2.30572e+06	1.01902e+06	5.21714e+06	5.11977	3.83866e+06	1.66484	0.162477	1.11921	0.664841	0.119207	0.384006	8.71525e-05	0.40955	2.56049e-05	0.315339	0.000143846	0.571303	0.52549
193	Gamma-glutamyl-Alanine	HMDB0006248		Gamma-Glutamyl and other Dipeptides	1.8536	1.01283	1.2435	3.73295e-05	0.000165564	0.000165564	3.07336e-05	0.0348357	1.36488e-08	0.0321696	5.70145e-08	YES	15.518	18.6722	NO	14.954	20.7244	0.000413113	0.000248863	17.113	17.0951	1.63896	1.07473	17.8349	17.8392	1.89559	1.09274	141749	53822.8	373315	6.93599	233798	1.64938	0.164865	1.12106	0.649379	0.121061	0.380472	0.000102444	0.401908	3.73295e-05	0.312626	0.000165564	0.617593	0.559028
411	SM(d18:1/26:2)			Sphingomyelin Metabolism	1.8398	-0.816317	-0.77976	4.31475e-05	4.89062e-05	4.89062e-05	4.88196e-05	0.0337217	0.258231	0.276342	0.612322	YES	20.7774	23.15	NO	20.2554	22.9774	0.00044711	0.000269343	21.9505	21.9637	1.39317	1.04956	21.56	21.6164	1.34585	1.04205	4.05296e+06	2.11603e+06	7.76288e+06	3.6686	3.09185e+06	0.762862	0.0916529	1.06559	-0.237138	0.0655903	-0.410202	2.47841e-05	-0.398922	4.31475e-05	-0.337019	4.89062e-05	0.679262	0.578431
378	SM(d18:1/16:0 OH)			Sphingomyelin Metabolism	1.8388	-0.711416	-0.896354	4.362e-05	4.43888e-07	4.43888e-07	7.51385e-05	1.04743e-12	0.157942	2.22555e-07	0.211748	YES	22.6444	25.3076	NO	22.1956	24.7518	0.00044711	0.000269343	23.9295	23.976	1.61245	1.07217	23.4392	23.4737	1.34983	1.04248	1.59771e+07	6.26359e+06	4.07543e+07	6.50654	1.13733e+07	0.711853	0.117089	1.08454	-0.288147	0.0845446	-0.510037	6.94966e-08	-0.398696	4.362e-05	-0.419672	4.43888e-07	0.789624	0.656863
39	5-HETE	HMDB0011134		Eicosanoid and Resolvin Metabolism	1.837	2.48532	24.1896	4.44417e-05	0.00146603	0.00146603	3.62474e-05	0.0613192	9.7268e-08	0.04797	6.32193e-07	YES	14.05	16.68	YES	11.8463	20.3189	0.00044711	0.000269343	15.4811	15.365	1.54288	1.0653	17.036	16.0826	5.34923	1.26182	45738.7	19550.3	107008	5.47346	134384	2.93809	0.347691	1.27252	1.93809	0.272522	0.321362	0.00118116	0.398309	4.44417e-05	0.263923	0.00146603	0.592933	0.583333
7	11,12-Epoxyeicosatrienoic acid	HMDB0004673		Eicosanoid and Resolvin Metabolism	1.8324	1.8209	5.83932	4.66443e-05	2.16904e-05	2.16904e-05	3.61779e-05	0.188686	0.0028894	0.185905	0.00710075	YES	12.4163	14.0233	YES	12.231	15.1996	0.000455468	0.000274378	13.2776	13.2198	1.37576	1.04763	14.1157	13.7153	2.41804	1.13026	9930.27	5313.93	18556.9	3.49213	17751.5	1.78761	0.188975	1.13995	0.787614	0.139954	0.428985	9.40921e-06	0.397303	4.66443e-05	0.352796	2.16904e-05	0.71905	0.649306
185	GM3(d18:1/16:0)	HMDB0004844		Glycosphingolipid Metabolism	1.8294	-0.721953	-0.761807	4.81096e-05	9.17778e-06	9.17778e-06	7.62324e-05	4.58366e-05	0.000329814	0.00330598	0.00835496	YES	15.9103	19.6997	NO	15.2753	18.8201	0.000456354	0.000274912	17.6623	17.805	1.72648	1.08291	17.0936	17.0477	1.442	1.05207	207442	71131.4	604965	8.5049	139855	0.674188	0.136267	1.09906	-0.325812	0.0990573	-0.448072	3.30895e-06	-0.396658	4.81096e-05	-0.368133	9.17778e-06	0.744758	0.713235
427	THC 18:1/24:1	HMDB0004883		Glycosphingolipid Metabolism	1.819	-0.836336	-0.706797	5.35661e-05	6.68358e-05	6.68358e-05	5.57499e-05	0.886724	0.00328621	0.874341	0.00970287	NO	11.9803	14.9221	NO	11.19	14.6145	0.000493998	0.000297589	13.4257	13.4512	1.53588	1.06459	12.908	12.9022	1.51459	1.05926	11003.9	4745.55	25515.7	5.37676	7685.81	0.698462	0.122688	1.08876	-0.301538	0.0887618	-0.402776	3.57816e-05	-0.394408	5.35661e-05	-0.33105	6.68358e-05	0.621821	0.585069
402	SM(d18:1/24:0)	HMDB0011697		Sphingomyelin Metabolism	1.7904	-0.668804	-0.789807	7.17336e-05	1.26091e-06	1.26091e-06	0.00013336	5.78345e-08	0.105511	0.000108686	0.385612	YES	23.4055	25.5297	NO	23.2982	24.7312	0.000643664	0.000387749	24.3921	24.4676	1.45537	1.05626	24.0301	24.0147	1.23576	1.02979	2.20175e+07	1.05521e+07	4.59407e+07	4.3537	1.71305e+07	0.77804	0.0896094	1.06408	-0.22196	0.0640821	-0.489502	2.72225e-07	-0.388208	7.17336e-05	-0.402613	1.26091e-06	0.749612	0.652941
22	20-Hydroxyeicosatetraenoic acid	HMDB0005998		Eicosanoid and Resolvin Metabolism	1.7859	2.38906	8.89347	7.51011e-05	3.61156e-05	3.61156e-05	6.01661e-05	0.0319668	7.85832e-06	0.0201882	1.3682e-05	YES	15.977	17.491	YES	15.4185	19.0651	0.000656147	0.000395269	16.8272	16.734	1.30676	1.0398	17.7493	17.2418	2.79531	1.15321	116275	68823.9	196440	2.85425	220336	1.89496	0.213224	1.15928	0.894964	0.159276	0.417296	1.73084e-05	0.387223	7.51011e-05	0.343154	3.61156e-05	0.73878	0.659722
94	Ceramide(d18:1/16:1 OH)			Ceramide Metabolism	1.7621	-0.688171	-0.428411	9.52486e-05	0.00013981	0.00013981	0.000146435	0.001132	1.87466e-19	0.0178125	1.93932e-11	YES	15.9409	19.899	YES	16.0055	18.6847	0.000810834	0.000488454	17.8937	17.92	1.73618	1.0838	17.346	17.3451	1.44139	1.05201	243528	82592.9	718053	8.69389	166597	0.684096	0.137218	1.09978	-0.315904	0.0997823	-0.384717	8.43427e-05	-0.382069	9.52486e-05	-0.31605	0.00013981	0.727424	0.676471
400	SM(d18:1/23:0) or SM(d18:1/22:1 OH)	HMDB0012105		Sphingomyelin Metabolism	1.753	-0.693368	-0.834333	0.000104234	3.68309e-06	3.68309e-06	0.000152716	9.77629e-10	0.60043	8.11726e-06	0.61301	YES	23.5909	25.9782	NO	23.3608	25.2314	0.000865142	0.00052117	24.7056	24.7846	1.43667	1.05427	24.3431	24.2961	1.28405	1.03528	2.73605e+07	1.34494e+07	5.56601e+07	4.13847	2.12822e+07	0.777846	0.0911909	1.06525	-0.222154	0.0652491	-0.46755	1.06512e-06	-0.380091	0.000104234	-0.384365	3.68309e-06	0.755923	0.637255
412	Saccharopine	HMDB0000279	997-68-2	Collagen Metabolism	1.7324	1.30279	1.64772	0.000127425	0.000351822	0.000351822	9.62616e-05	0.00115515	2.89033e-08	0.0201593	2.4391e-05	YES	17.2117	18.4606	NO	16.8113	19.5142	0.0010147	0.000611264	17.894	17.8361	1.20239	1.02725	18.2404	18.1627	1.45231	1.05311	243572	169722	349555	2.05957	309677	1.2714	0.0841292	1.06005	0.2714	0.0600477	0.36101	0.000241614	0.375638	0.000127425	0.296692	0.000351822	0.739127	0.664931
354	PS(36:0)	HMDB0012378		Phospholipid Metabolism	1.7317	-0.686151	-0.539701	0.000128365	0.000295358	0.000295358	0.000183842	0.162013	5.7721e-09	0.135693	1.07538e-07	YES	12.3566	15.9148	YES	12.2029	15.0163	0.0010147	0.000611264	14.2083	14.1357	1.81127	1.09051	13.6203	13.6096	1.51345	1.05915	18928.8	5908.51	60641.5	10.2634	12592.4	0.66525	0.15	1.10957	-0.33475	0.10957	-0.365608	0.000198238	-0.375474	0.000128365	-0.300381	0.000295358	0.595234	0.466667
120	Ceramide(d18:1/25:0)	HMDB0004957		Ceramide Metabolism	1.712	-0.77966	-0.69377	0.000155144	0.000320339	0.000320339	0.000160313	0.750542	0.105564	0.57859	0.05845	NO	18.2127	21.2153	YES	17.9674	20.7552	0.00119785	0.000721599	19.7401	19.714	1.51876	1.06285	19.2701	19.3613	1.49926	1.05777	875716	386053	1.98646e+06	5.14557	632214	0.72194	0.119574	1.08641	-0.27806	0.0864141	-0.36348	0.000217327	-0.371211	0.000155144	-0.298574	0.000320339	0.640639	0.477431
365	Plasmalogen(p18:0/22:6)	HMDB0011394		Plasmalogen Metabolism	1.6863	-0.796462	-0.591576	0.000197951	0.000212802	0.000212802	0.000192577	0.644109	2.75795e-08	0.899413	1.55171e-05	YES	17.9461	21.4139	NO	17.3616	20.8046	0.00149363	0.000899777	19.6818	19.68	1.5797	1.06897	19.1564	19.0831	1.61103	1.06837	841033	343245	2.06073e+06	6.00368	584326	0.694771	0.135502	1.09847	-0.305229	0.0984747	-0.374091	0.000136541	-0.365642	0.000197951	-0.307106	0.000212802	0.557639	0.426471
344	PI(36:2)	HMDB0009809		Phospholipid Metabolism	1.6805	-0.768578	-0.687731	0.000209113	0.000265045	0.000265045	0.000213278	0.39538	0.0964961	0.480209	0.134758	YES	20.4987	24.0025	NO	19.4775	23.6687	0.00152581	0.00091916	22.0874	22.2506	1.64408	1.07522	21.5361	21.5731	1.63002	1.0701	4.45617e+06	1.68172e+06	1.18078e+07	7.02126	3.04094e+06	0.682413	0.143184	1.10434	-0.317587	0.10434	-0.36843	0.000175319	-0.364374	0.000209113	-0.302488	0.000265045	0.600504	0.533333
396	SM(d18:1/22:0)	HMDB0012103		Sphingomyelin Metabolism	1.6775	-0.64081	-0.871764	0.00021501	2.45649e-07	2.45649e-07	0.00032758	2.74781e-14	0.0473758	2.69766e-08	0.078715	YES	21.3076	22.7842	YES	20.8734	22.3504	0.00152581	0.00091916	21.9689	22.0459	1.4591	1.05666	21.6196	21.6119	1.27057	1.03377	4.10488e+06	1.95746e+06	8.60813e+06	4.39761	3.2222e+06	0.784968	0.0928269	1.06646	-0.215032	0.0664578	-0.521339	3.152e-08	-0.363729	0.00021501	-0.428414	2.45649e-07	0.80288	0.74902
9	12-HETE	HMDB0006111		Eicosanoid and Resolvin Metabolism	1.677	0.783751	0.43442	0.000216003	8.09047e-05	8.09047e-05	0.0002131	6.56796e-06	2.04711e-18	0.000214879	3.69063e-12	YES	12.8877	17.1588	YES	13.2479	18.4389	0.00152581	0.00091916	15.1885	15.0232	1.8767	1.09617	15.9003	15.8434	1.90582	1.09355	37341.3	10872.6	128247	11.7954	61159.5	1.63785	0.184924	1.13676	0.637851	0.136757	0.398172	4.47348e-05	0.363622	0.000216003	0.327167	8.09047e-05	0.648298	0.493056
111	Ceramide(d18:1/22:1)	HMDB0011775		Ceramide Metabolism	1.6607	-0.706244	-0.602068	0.000251304	0.000206997	0.000206997	0.000290559	0.669619	6.81659e-06	0.964925	0.000207754	YES	17.4865	21.0343	YES	17.4371	20.0604	0.00173819	0.0010471	19.1906	19.2604	1.61059	1.07199	18.705	18.7488	1.49785	1.05763	598342	235102	1.5228e+06	6.47716	427333	0.714196	0.128814	1.09339	-0.285804	0.0933947	-0.374799	0.000132296	-0.360087	0.000251304	-0.307687	0.000206997	0.652907	0.566667
340	PI(34:1)	HMDB0009822		Phospholipid Metabolism	1.6426	-0.813407	-0.657054	0.000296759	0.000402139	0.000402139	0.000271849	0.7781	0.076773	0.935055	0.0444467	NO	20.2548	23.0092	NO	19.5794	22.8634	0.00198471	0.00119561	21.6061	21.632	1.42666	1.0532	21.1891	21.2214	1.50012	1.05785	3.19205e+06	1.59076e+06	6.40525e+06	4.02654	2.39081e+06	0.748989	0.110338	1.07948	-0.251011	0.0794809	-0.35746	0.00028091	-0.356157	0.000296759	-0.293541	0.000402139	0.593328	0.52549
8	11-HETE	HMDB0003876		Eicosanoid and Resolvin Metabolism	1.6418	1.48655	4.7645	0.000298901	0.002146	0.002146	0.00022756	0.876921	0.0297545	0.541741	0.0384608	NO	12.9777	15.2937	YES	12.1742	16.817	0.00198471	0.00119561	14.0847	14.1357	1.42235	1.05273	14.8403	14.4956	2.45	1.13232	17374.7	8710.17	34658.5	3.97909	29333.9	1.68831	0.194002	1.14393	0.688306	0.143933	0.310041	0.00179004	0.355986	0.000298901	0.254727	0.002146	0.662697	0.595588
152	DHC(18:1/24:1)			Glycosphingolipid Metabolism	1.6371	-0.720262	-0.622694	0.000312058	0.00069484	0.00069484	0.000336121	0.970902	0.00119165	0.992386	0.00246619	NO	14.4454	18.7274	NO	14.304	18.017	0.00203144	0.00122376	16.5533	16.5864	1.599	1.07086	16.0655	16.1605	1.53755	1.06147	96168.1	38325.5	241309	6.29629	68581.5	0.713142	0.131011	1.09506	-0.286858	0.0950608	-0.342604	0.00051804	-0.354959	0.000312058	-0.281509	0.00069484	0.656373	0.619485
425	THC 18:1/22:0	HMDB0004882		Glycosphingolipid Metabolism	1.6171	-0.853608	-0.742944	0.000373581	0.000496317	0.000496317	0.000323182	0.0628693	0.862214	0.0566599	0.817131	YES	11.7769	14.4558	YES	11.2043	14.2879	0.00238517	0.00143685	13.0466	13.1163	1.40685	1.05105	12.6262	12.7461	1.54295	1.06199	8460.85	4333.59	16518.9	3.81182	6322.2	0.74723	0.112645	1.08121	-0.25277	0.0812084	-0.351809	0.000355798	-0.35063	0.000373581	-0.28913	0.000496317	0.606304	0.565972
103	Ceramide(d18:1/20:0 OH)			Ceramide Metabolism	1.6138	-0.788085	-0.689017	0.000384695	0.000315795	0.000315795	0.000357732	0.409745	0.43295	0.260616	0.216537	NO	15.8127	18.5572	YES	15.8458	17.851	0.00240979	0.00145168	17.222	17.185	1.36512	1.04645	16.8681	16.8484	1.41674	1.04949	152874	83061.3	281364	3.38743	119621	0.782481	0.0956412	1.06854	-0.217519	0.0685402	-0.363856	0.000213842	-0.349919	0.000384695	-0.299267	0.000315795	0.635798	0.555147
360	Pimelylcarnitine	HMDB0013328		Fatty Acid Oxidation and Synthesis	1.5936	-0.979581	-0.489743	0.000460125	0.000459039	0.000459039	0.000367755	0.879381	4.44012e-07	0.97997	2.10161e-05	NO	20.6521	25.0133	YES	19.1803	25.3125	0.00282892	0.00170417	22.8545	22.8327	1.76037	1.08599	22.0553	22.2464	2.45573	1.13268	7.58398e+06	2.5033e+06	2.29764e+07	9.17843	4.35821e+06	0.57466	0.215571	1.16116	-0.42534	0.161164	-0.353916	0.000325966	-0.345539	0.000460125	-0.290485	0.000459039	0.679398	0.580882
122	Ceramide(d18:1/26:1)			Ceramide Metabolism	1.5779	-0.73325	-0.648828	0.000528199	0.000704019	0.000704019	0.000519702	0.0769301	0.0540042	0.207971	0.0236913	YES	14.012	17.498	YES	13.4359	17.0702	0.00317997	0.00191565	15.6947	15.755	1.56084	1.0671	15.2237	15.253	1.58197	1.06567	53036.6	22161.1	126929	5.72756	38264.4	0.721472	0.131145	1.09516	-0.278528	0.0951627	-0.342241	0.000525659	-0.34212	0.000528199	-0.281015	0.000704019	0.664222	0.580392
211	Hexose Disaccharide Pool	HMDB0000258		Amino-Sugar, Galactose, & Non-Glucose Metabolism	1.5761	0.817742	0.783341	0.000536381	0.00012298	0.00012298	0.00047197	2.69051e-06	4.46151e-15	2.75009e-05	4.68233e-12	YES	15.4304	19.701	YES	15.5872	20.9611	0.00317997	0.00191565	17.7938	17.5657	1.99382	1.10589	18.6079	18.2741	2.35845	1.12635	227227	58759.4	878704	14.9543	399507	1.75819	0.224841	1.16865	0.758187	0.168648	0.387909	7.27404e-05	0.341737	0.000536381	0.318832	0.00012298	0.693634	0.619608
184	GDF15			Protein	1.5716	0.895223	1.05912	0.000557687	8.96636e-05	8.96636e-05	0.000462179	0.00602232	2.40958e-06	0.00283424	3.19118e-06	YES	7.94508	9.62792	YES	7.93059	10.2545	0.00324828	0.0019568	8.83282	8.7865	1.305	1.03959	9.17664	9.09257	1.46409	1.05429	455.979	270.612	768.322	2.8392	578.686	1.26911	0.0946339	1.06779	0.269106	0.0677944	0.395675	5.04264e-05	0.340764	0.000557687	0.324695	8.96636e-05	0.728016	0.595588
390	SM(d18:1/20:0)	HMDB0012102		Sphingomyelin Metabolism	1.5561	-0.56799	-0.815173	0.000637533	7.51407e-07	7.51407e-07	0.000989224	1.53258e-14	0.0775813	2.27967e-08	0.158838	YES	23.4082	25.1132	NO	22.8848	24.8201	0.00364933	0.00219839	24.2277	24.2607	1.52547	1.06354	23.8816	23.8524	1.26684	1.03334	1.9645e+07	8.58587e+06	4.49491e+07	5.23524	1.54555e+07	0.786737	0.100682	1.07228	-0.213263	0.07228	-0.499781	1.38979e-07	-0.337395	0.000637533	-0.411311	7.51407e-07	0.759225	0.72549
339	PI(34:0)	HMDB0009781		Phospholipid Metabolism	1.5505	-0.771615	-0.597676	0.00066844	0.000779042	0.000779042	0.000610427	0.82865	7.56502e-05	0.997315	0.00308467	NO	16.6264	19.4907	NO	15.9748	19.4193	0.00376139	0.0022659	18.094	18.0585	1.4101	1.05141	17.7114	17.6971	1.49292	1.05714	279792	142660	548740	3.84648	214620	0.767071	0.107971	1.07771	-0.232929	0.0777118	-0.339425	0.000588253	-0.336195	0.00066844	-0.279064	0.000779042	0.602539	0.55098
218	Hydroxyisocaproic acid	HMDB0000746		Branch Chain Amino Acid Metabolism	1.5468	-0.666673	-0.547293	0.000690237	0.00144825	0.00144825	0.000751477	0.0784785	5.78115e-06	0.0365803	1.24573e-05	YES	18.9112	20.9258	NO	18.6033	20.7274	0.00379322	0.00228507	20.0101	19.9185	1.41026	1.05142	19.6795	19.6653	1.35885	1.04344	1.05598e+06	538308	2.07147e+06	3.84811	839696	0.795183	0.0948524	1.06796	-0.204817	0.0679562	-0.321719	0.00116548	-0.335378	0.000690237	-0.264296	0.00144825	0.511057	0.311765
106	Ceramide(d18:1/20:1)			Ceramide Metabolism	1.5456	-0.70418	-0.57361	0.000696947	0.00120602	0.00120602	0.000700902	0.766796	0.000139092	0.590427	0.000228609	NO	16.2011	19.4215	NO	15.7904	18.8819	0.00379322	0.00228507	17.7627	17.8113	1.52399	1.06339	17.3346	17.3361	1.52244	1.06002	222379	97375.2	507857	5.21546	165288	0.743271	0.122199	1.08839	-0.256729	0.0883925	-0.327032	0.000953342	-0.335131	0.000696947	-0.268741	0.00120602	0.65576	0.628676
23	24,25-Epoxycholesterol			Cholesterol, Cortisol, Non-Gonadal Steroid Metabolism	1.5364	-0.800944	-0.59194	0.000753792	0.0016342	0.0016342	0.000663022	0.744262	0.00674021	0.899471	0.0127741	NO	13.9415	17.3406	NO	12.7653	17.4697	0.00403644	0.00243159	15.5896	15.641	1.52622	1.06361	15.1011	15.1175	1.70304	1.07663	49311.2	21530.6	112937	5.2454	35146.2	0.712743	0.138788	1.10098	-0.287257	0.10098	-0.318171	0.00133017	-0.333125	0.000753792	-0.261173	0.0016342	0.598945	0.512868
349	PI(40:5)	HMDB0009820		Phospholipid Metabolism	1.5291	-0.845186	-0.627643	0.000801546	0.00113448	0.00113448	0.000679222	0.624518	0.0656439	0.560957	0.0131198	NO	17.7585	20.0639	NO	17.1927	19.9424	0.00422402	0.00254459	18.9578	18.9112	1.34712	1.04442	18.5945	18.5675	1.50758	1.05858	509172	283941	913064	3.21568	395815	0.77737	0.103329	1.07425	-0.22263	0.0742491	-0.328791	0.000891299	-0.331543	0.000801546	-0.269944	0.00113448	0.610076	0.579861
182	GD3(d18:1/16:0)	HMDB0004913		Glycosphingolipid Metabolism	1.5149	-0.694816	-0.678061	0.000902364	0.000660313	0.000660313	0.000897114	0.0123341	0.234468	0.0257426	0.428982	YES	10.8362	14.3272	YES	10.4919	13.7984	0.00468102	0.00281989	12.5154	12.5817	1.61071	1.072	12.0376	12.1451	1.6223	1.0694	5854.73	2300.13	14902.6	6.47902	4204.05	0.71806	0.139401	1.10145	-0.28194	0.101448	-0.344012	0.000489467	-0.328469	0.000902364	-0.282526	0.000660313	0.647311	0.585069
17	2-Keto-L-gluconate	HMDB0011732		Microbiome Metabolism	1.5106	0.693652	0.679841	0.000934921	0.000446799	0.000446799	0.000927864	0.0206708	5.6866e-12	0.00634345	4.47516e-08	YES	16.1006	17.9415	YES	15.8009	18.9409	0.00477529	0.00287668	16.9634	17.0211	1.48985	1.05988	17.3624	17.3709	1.5005	1.05789	127789	58496.8	279161	4.77224	168498	1.31856	0.116747	1.08429	0.318564	0.0842876	0.354642	0.000316223	0.327543	0.000934921	0.291547	0.000446799	0.706781	0.6875
401	SM(d18:1/24:0 OH)			Sphingomyelin Metabolism	1.5087	-0.607945	-0.768917	0.000949621	1.82779e-05	1.82779e-05	0.00114476	9.75543e-12	0.634258	3.89195e-07	0.175714	YES	21.1301	23.8788	YES	20.7886	23.2562	0.00477688	0.00287764	22.4008	22.5045	1.52046	1.06303	22.0333	22.0224	1.38001	1.04568	5.53736e+06	2.43574e+06	1.25885e+07	5.16825	4.29212e+06	0.77512	0.109213	1.07864	-0.22488	0.07864	-0.432845	7.65539e-06	-0.327135	0.000949621	-0.355446	1.82779e-05	0.718212	0.6
118	Ceramide(d18:1/24:2 OH)			Ceramide Metabolism	1.5022	-0.619535	-0.623052	0.00100189	0.000929663	0.000929663	0.00115653	0.507711	0.273118	0.556225	0.129615	NO	16.1385	19.4588	NO	15.66	19.0819	0.00496459	0.00299071	17.7471	17.7987	1.5558	1.06659	17.352	17.3709	1.43332	1.05119	219994	92507.8	523169	5.6554	167297	0.760461	0.117637	1.08496	-0.239539	0.0849566	-0.334461	0.000715495	-0.325728	0.00100189	-0.274792	0.000929663	0.619267	0.579861
95	Ceramide(d18:1/16:1)			Ceramide Metabolism	1.4919	-0.604611	-0.519902	0.0010906	0.00306946	0.00306946	0.00129228	0.127009	6.6561e-08	0.317544	3.50561e-06	YES	16.6386	19.3042	YES	16.8132	18.6481	0.00528745	0.00318521	18.04	17.9714	1.49281	1.06018	17.6906	17.7306	1.36814	1.04443	269522	122898	591075	4.80946	211539	0.784865	0.105079	1.07555	-0.215135	0.0755534	-0.299075	0.0026374	-0.323486	0.0010906	-0.245866	0.00306946	0.575116	0.519097
364	Plasmalogen(p16:0/20:4)	HMDB0011352		Plasmalogen Metabolism	1.491	-0.688906	-0.598852	0.0010989	0.000522921	0.000522921	0.00108118	0.480015	0.0386449	0.485659	0.0645025	YES	21.7535	24.6686	NO	21.023	24.3922	0.00528745	0.00318521	23.1244	23.211	1.49324	1.06023	22.7259	22.7076	1.51292	1.0591	9.14424e+06	4.16731e+06	2.0065e+07	4.81486	6.93729e+06	0.758651	0.118241	1.08541	-0.241349	0.0854104	-0.350395	0.000377225	-0.323285	0.0010989	-0.287966	0.000522921	0.627145	0.509804
352	PS(34:1)	HMDB0012357		Phospholipid Metabolism	1.479	-0.694927	-0.5245	0.00121137	0.00144855	0.00144855	0.00116988	0.412664	0.00961997	0.206379	0.000231321	NO	13.0997	17.9164	NO	12.8707	16.963	0.00568151	0.0034226	15.477	15.508	1.62053	1.07296	14.993	14.9168	1.67337	1.07401	45608.8	17706	117483	6.6352	32610.1	0.714997	0.144671	1.10548	-0.285003	0.105479	-0.321713	0.00116574	-0.320687	0.00121137	-0.26416	0.00144855	0.623856	0.47451
26	3-Hydroxy-cis-5-tetradecenoylcarnitine	HMDB0013330		Fatty Acid Oxidation and Synthesis	1.4783	-0.730632	-0.479696	0.00121863	0.0010145	0.0010145	0.00112242	0.273779	0.0032675	0.451154	0.00053023	NO	17.9012	23.1318	YES	16.9949	22.6946	0.00568151	0.0034226	20.531	20.5165	1.80399	1.08987	19.9091	19.8447	1.98722	1.09992	1.51511e+06	476677	4.81573e+06	10.1027	984533	0.649811	0.185181	1.13696	-0.350189	0.13696	-0.331984	0.000787961	-0.320527	0.00121863	-0.272728	0.0010145	0.670302	0.628676
190	GM3(d18:1/24:0)	HMDB0004851		Glycosphingolipid Metabolism	1.4753	-0.710156	-0.602593	0.00124844	0.00120648	0.00120648	0.00117731	0.198841	0.155336	0.0805107	0.013226	NO	11.3116	17.0852	YES	10.5855	15.9108	0.00568151	0.0034226	13.982	14.1984	2.06061	1.11122	13.2413	13.2482	2.23671	1.1181	16181.3	3922.67	66748.9	17.0162	9683.39	0.598431	0.221557	1.16599	-0.401569	0.165991	-0.327021	0.000953747	-0.319879	0.00124844	-0.268491	0.00120648	0.521929	0.300347
97	Ceramide(d18:1/18:0 OH)			Ceramide Metabolism	1.4752	-0.628279	-0.523632	0.00124925	0.00495486	0.00495486	0.00136052	0.26256	1.044e-06	0.246872	8.42544e-06	NO	16.77	20.1772	YES	16.8551	19.5148	0.00568151	0.0034226	18.5169	18.4736	1.54487	1.0655	18.1227	18.185	1.46636	1.05452	375100	159926	879781	5.50117	285411	0.760893	0.11934	1.08624	-0.239107	0.0862379	-0.283848	0.00441065	-0.319861	0.00124925	-0.233185	0.00495486	0.577859	0.472549
355	PS(36:2)	HMDB0012390		Phospholipid Metabolism	1.4713	-0.686174	-0.530383	0.00128892	0.00155694	0.00155694	0.00125403	0.232468	0.000626262	0.093168	6.16008e-05	YES	14.2239	16.8836	YES	13.9928	16.5243	0.00578271	0.00348356	15.6222	15.5537	1.45682	1.05642	15.2497	15.2586	1.48635	1.0565	50435.8	24124.7	105443	4.37074	38959.5	0.772457	0.112055	1.08077	-0.227543	0.0807669	-0.319598	0.00126157	-0.319021	0.00128892	-0.262579	0.00155694	0.613937	0.509804
163	DeoxydihydroCer(m18:0/22:0)			Deoxysphingolipids	1.4492	-0.5674	-0.577164	0.00153795	0.000156501	0.000156501	0.00190155	0.0036014	0.00023516	0.0191631	0.000483524	YES	15.8778	18.4334	YES	15.4593	17.8447	0.00680797	0.00410119	17.1438	17.1556	1.6068	1.07162	16.7556	16.652	1.40797	1.04859	144811	57163.5	366849	6.41754	110647	0.764078	0.121019	1.0875	-0.235922	0.0875029	-0.38189	9.60296e-05	-0.314225	0.00153795	-0.313854	0.000156501	0.662248	0.6
391	SM(d18:1/20:1 OH)			Sphingomyelin Metabolism	1.4282	-0.524699	-0.864649	0.00181416	4.74445e-06	4.74445e-06	0.00250526	1.53845e-16	0.0481469	1.068e-09	0.0639453	YES	23.8032	26.5253	NO	23.5323	25.846	0.00792503	0.00477411	25.0806	25.1642	1.6097	1.07191	24.7203	24.6891	1.32767	1.04009	3.54835e+07	1.39575e+07	9.02078e+07	6.46301	2.76407e+07	0.778972	0.115113	1.08306	-0.221028	0.08306	-0.462224	1.46232e-06	-0.309669	0.00181416	-0.379647	4.74445e-06	0.731842	0.682292
434	Tiglylcarnitine	HMDB0002366	64191-86-2	Branch Chain Amino Acid Metabolism	1.4237	-0.782894	-0.513255	0.00187838	0.00217145	0.00217145	0.00161899	0.827086	0.0689068	0.799908	0.0167625	NO	19.1052	22.6849	NO	17.5551	22.9284	0.00809897	0.0048789	20.8586	20.895	1.56546	1.06756	20.3524	20.2417	1.85923	1.08981	1.90133e+06	789875	4.57676e+06	5.79428	1.33867e+06	0.704069	0.15585	1.11408	-0.295931	0.114078	-0.309685	0.00181311	-0.3087	0.00187838	-0.254384	0.00217145	0.628799	0.584314
165	DeoxydihydroCer(m18:0/24:1)			Deoxysphingolipids	1.4217	-0.719554	-0.58586	0.00190785	0.00053012	0.00053012	0.00173036	0.0176961	0.602092	0.0402855	0.702963	YES	14.3946	17.6038	YES	13.7588	16.9778	0.00812059	0.00489192	15.8991	15.9992	1.53613	1.06462	15.4535	15.3683	1.6872	1.07523	61107.8	26345.1	141740	5.38015	44869.6	0.73427	0.138244	1.10056	-0.26573	0.100565	-0.350024	0.000383041	-0.308265	0.00190785	-0.287319	0.00053012	0.716558	0.683824
363	Plasmalogen(22:6/p16:0)	HMDB0009708		Plasmalogen Metabolism	1.415	-0.654135	-0.564524	0.00200956	0.00202244	0.00202244	0.00196754	0.117217	0.00335823	0.366038	0.00713303	YES	19.1215	21.6288	NO	18.3627	21.6957	0.00844526	0.0050875	20.3655	20.3752	1.50544	1.06149	19.9794	20.0292	1.53318	1.06105	1.3509e+06	605900	3.01194e+06	4.97103	1.03373e+06	0.765215	0.12133	1.08774	-0.234785	0.087737	-0.311826	0.00167825	-0.306811	0.00200956	-0.256473	0.00202244	0.559062	0.422794
28	3-Hydroxydodecanoylcarnitine	HMDB0061638		Fatty Acid Oxidation and Synthesis	1.4128	-0.770119	-0.475506	0.00204358	0.00139691	0.00139691	0.00177206	0.147287	0.0624007	0.242017	0.00311699	NO	19.4775	23.9421	NO	18.7044	23.4327	0.00848087	0.00510896	21.6949	21.7098	1.59765	1.07073	21.1744	21.0685	1.89787	1.09292	3.39487e+06	1.35519e+06	8.50445e+06	6.27547	2.36656e+06	0.6971	0.161721	1.11862	-0.3029	0.118621	-0.322773	0.00112027	-0.306339	0.00204358	-0.264977	0.00139691	0.67758	0.657986
375	S-Adenosylhomocysteine	HMDB0000939		SAM, SAH, Methionine, Cysteine, Glutathione Metabolism	1.4067	0.595586	0.572712	0.00214219	0.00161347	0.00161347	0.00231549	0.545389	0.0114513	0.381356	0.0019591	NO	11.6281	14.6815	NO	12.2066	15.0469	0.00876511	0.00528019	13.2577	13.1548	1.44102	1.05474	13.5717	13.6267	1.37852	1.04552	9794.33	4786.08	20043.3	4.18783	12175.2	1.24309	0.100179	1.07191	0.243089	0.0719067	0.318548	0.00131174	0.305011	0.00214219	0.261923	0.00161347	0.495752	0.354902
100	Ceramide(d18:1/18:1)	HMDB0011774		Ceramide Metabolism	1.4053	-0.593065	-0.559242	0.00216488	0.00267651	0.00267651	0.00234931	0.919065	0.00372961	0.992345	0.0106905	NO	18.3	21.6203	YES	18.5089	20.7048	0.00876511	0.00528019	19.925	19.9601	1.57408	1.06841	19.5368	19.6069	1.48569	1.05643	995435	409109	2.42207e+06	5.92036	760611	0.764099	0.124046	1.08979	-0.235901	0.0897871	-0.303312	0.00227455	-0.304713	0.00216488	-0.249125	0.00267651	0.575953	0.501838
127	Cholesteryl sulfate	HMDB0000653		Cholesterol, Cortisol, Non-Gonadal Steroid Metabolism	1.4026	-0.747725	-0.603616	0.00220984	0.00126569	0.00126569	0.0019423	0.580814	0.0104222	0.971831	0.148914	YES	26.2053	27.9574	NO	25.7146	27.8269	0.00883936	0.00532492	27.0591	27.0813	1.2684	1.03529	26.8026	26.7708	1.37002	1.04463	1.3983e+08	8.77434e+07	2.22836e+08	2.53963	1.17055e+08	0.837127	0.0804397	1.05734	-0.162873	0.0573403	-0.325638	0.00100532	-0.304131	0.00220984	-0.268021	0.00126569	0.617572	0.564236
119	Ceramide(d18:1/24:2)			Ceramide Metabolism	1.4006	-0.568513	-0.465589	0.00224385	0.00444091	0.00444091	0.00256715	0.173214	1.78961e-12	0.42311	8.22518e-08	YES	19.3327	22.9711	NO	19.1767	22.292	0.00886855	0.0053425	21.0578	21.1519	1.652	1.07597	20.6461	20.7343	1.49319	1.05717	2.18287e+06	816068	5.83886e+06	7.15487	1.64091e+06	0.751723	0.132638	1.0963	-0.248277	0.0962967	-0.28739	0.00392299	-0.303698	0.00224385	-0.236142	0.00444091	0.698135	0.607639
232	L-Acetylcarnitine	HMDB0000201		Fatty Acid Oxidation and Synthesis	1.3932	-0.68195	-0.597865	0.00237454	0.00179631	0.00179631	0.00221135	0.168418	0.0399796	0.02496	0.00172433	NO	29.2754	30.464	YES	29.2072	30.2818	0.00927466	0.00558714	29.9286	29.8697	1.16735	1.02283	29.7764	29.7445	1.19615	1.02515	1.0219e+09	7.54557e+08	1.38397e+09	1.83415	9.1956e+08	0.899852	0.0484187	1.03413	-0.100148	0.0341308	-0.315369	0.00147487	-0.302087	0.00237454	-0.259465	0.00179631	0.625953	0.555556
397	SM(d18:1/22:1)	HMDB0012104		Sphingomyelin Metabolism	1.3834	-0.501952	-0.887132	0.00255693	1.00521e-07	1.00521e-07	0.00351266	5.15237e-19	2.04407e-05	4.92353e-11	0.000713632	YES	24.4183	25.577	YES	23.9343	25.4009	0.00987096	0.00594636	24.908	24.9977	1.47818	1.05866	24.625	24.6676	1.25233	1.0317	3.14817e+07	1.4635e+07	6.77208e+07	4.6273	2.5874e+07	0.821875	0.0937559	1.06714	-0.178125	0.0671448	-0.537985	9.32136e-09	-0.299967	0.00255693	-0.442359	1.00521e-07	0.792797	0.737255
385	SM(d18:1/18:0)	HMDB0001348		Sphingomyelin Metabolism	1.3817	-0.468251	-0.874549	0.00259096	3.43689e-07	3.43689e-07	0.00410861	5.4646e-18	0.0764812	2.06104e-10	0.0671381	YES	21.8982	24.1126	NO	21.4481	23.5825	0.00988736	0.00595624	22.8667	23.0054	1.66377	1.07708	22.5228	22.5153	1.23691	1.02992	7.64827e+06	2.8198e+06	2.07447e+07	7.35681	6.02609e+06	0.787902	0.115268	1.08318	-0.212098	0.083176	-0.514952	4.94488e-08	-0.299587	0.00259096	-0.422786	3.43689e-07	0.824142	0.745098
236	L-Cystine	HMDB0000192		SAM, SAH, Methionine, Cysteine, Glutathione Metabolism	1.3711	-0.695621	-0.669332	0.00280563	0.0156264	0.0156264	0.00254994	6.93107e-06	0.349982	1.81677e-08	0.0123173	YES	20.2813	22.5936	NO	16.2195	25.3841	0.0105849	0.00637643	21.1082	21.4375	2.21453	1.12296	20.3104	20.8018	2.65988	1.1453	2.26055e+06	475840	1.0739e+07	22.5686	1.30025e+06	0.575195	0.257485	1.19539	-0.424805	0.195393	-0.244207	0.0148518	-0.297287	0.00280563	-0.200579	0.0156264	0.569029	0.331373
113	Ceramide(d18:1/22:2)			Ceramide Metabolism	1.3495	-0.555414	-0.518318	0.00329119	0.00914152	0.00914152	0.00364114	0.594421	0.000929377	0.600433	0.000930323	NO	16.929	20.6237	NO	17.359	19.8167	0.0122772	0.00739592	18.8063	18.7764	1.50021	1.06095	18.4813	18.5878	1.40153	1.04792	458408	207013	1.0151e+06	4.90356	365945	0.798295	0.108841	1.07836	-0.201705	0.0783616	-0.263318	0.00845464	-0.292617	0.00329119	-0.216254	0.00914152	0.591299	0.53125
43	7-ketocholesterol	HMDB0000501		Cholesterol, Cortisol, Non-Gonadal Steroid Metabolism	1.3284	0.617183	0.738873	0.00383924	0.00444213	0.00444213	0.00373174	0.575314	2.7126e-08	0.569377	3.26951e-07	YES	13.0691	17.6948	YES	13.3409	18.499	0.0141625	0.00853165	15.4337	15.3819	2.00265	1.10661	16.052	15.92	2.09638	1.1081	44259	11346.4	172643	15.2157	67943.5	1.53513	0.20806	1.15513	0.535131	0.155134	0.287381	0.00392415	0.288038	0.00383924	0.235922	0.00444213	0.568641	0.545956
150	DHC(18:1/22:0)			Glycosphingolipid Metabolism	1.3176	-0.618342	-0.561388	0.00415066	0.00523004	0.00523004	0.00400098	0.390328	0.29731	0.575988	0.68948	YES	13.6498	15.8549	NO	12.9315	16.1699	0.0151431	0.00912233	14.7395	14.7524	1.37522	1.04757	14.4553	14.5507	1.41367	1.04918	27355.1	14649.6	51079.9	3.48678	22463.4	0.821179	0.0963979	1.0691	-0.178821	0.0691008	-0.282086	0.00467279	-0.28569	0.00415066	-0.231875	0.00523004	0.643328	0.611765
243	L-Methionine	HMDB0000696		SAM, SAH, Methionine, Cysteine, Glutathione Metabolism	1.3133	-0.68268	-0.601388	0.00428077	0.00306572	0.00306572	0.00385394	0.192729	0.26741	0.605828	0.670843	YES	26.4369	27.8451	YES	26.1709	27.7807	0.015448	0.00930602	27.1296	27.141	1.19594	1.02644	26.9533	26.9758	1.25881	1.03243	1.46831e+08	1.03396e+08	2.08512e+08	2.01663	1.29947e+08	0.88501	0.0594844	1.04209	-0.11499	0.0420933	-0.299113	0.00263393	-0.284756	0.00428077	-0.246555	0.00306572	0.57643	0.5
32	3-Hydroxyoleoylcarnitine			Fatty Acid Oxidation and Synthesis	1.3006	-0.618496	-0.376761	0.00468627	0.00230221	0.00230221	0.00447206	0.195854	0.00111991	0.0687077	1.31508e-05	NO	17.4398	21.3776	YES	17.0832	21.0759	0.0167295	0.010078	19.5911	19.4087	1.71728	1.08207	19.1086	19.0795	1.82664	1.08714	789800	273671	2.27932e+06	8.32869	565286	0.715734	0.165764	1.12176	-0.284266	0.12176	-0.307914	0.00193198	-0.281998	0.00468627	-0.252904	0.00230221	0.575095	0.490196
389	SM(d18:1/20:0 OH)			Sphingomyelin Metabolism	1.2948	-0.493283	-0.64175	0.00488002	0.000190358	0.000190358	0.00588991	5.40475e-12	0.0164089	4.93393e-07	0.0596662	YES	20.6561	22.2491	NO	19.9302	22.2276	0.0170668	0.0102812	21.3895	21.4526	1.45299	1.05601	21.1236	21.0789	1.29353	1.03634	2.74706e+06	1.32079e+06	5.71352e+06	4.32585	2.28469e+06	0.831684	0.0939861	1.06732	-0.168316	0.0673151	-0.376936	0.00012021	-0.280755	0.00488002	-0.309782	0.000190358	0.651893	0.553309
367	Pseudouridine	HMDB0000767		Pyrimidine Metabolism	1.2947	0.573893	0.605153	0.00488358	0.0102231	0.0102231	0.00493919	0.92981	0.192298	0.944079	0.302418	NO	17.8911	19.8543	NO	18.1972	19.8122	0.0170668	0.0102812	18.8266	18.8727	1.26262	1.0346	19.0197	19.0047	1.25691	1.03222	464910	294356	734287	2.49455	531483	1.14319	0.0670886	1.0476	0.143195	0.0476004	0.259427	0.00951332	0.280733	0.00488358	0.213079	0.0102231	0.579194	0.494118
112	Ceramide(d18:1/22:2 OH)			Ceramide Metabolism	1.2929	-0.53648	-0.512864	0.00494786	0.00662015	0.00662015	0.00535117	0.788065	0.000152873	0.549393	0.0013323	NO	15.6248	20.1445	NO	15.7225	19.2087	0.0171114	0.010308	17.8603	17.8846	1.6212	1.07302	17.4863	17.4656	1.51173	1.05898	237944	92297.9	613418	6.64607	183612	0.77166	0.13105	1.09509	-0.22834	0.0950902	-0.274294	0.00600638	-0.28033	0.00494786	-0.225358	0.00662015	0.645983	0.621528
369	Pyroglutamic acid	HMDB0000267		GABA, Glutamate, Arginine, Ornithine, Proline Metabolism	1.2782	0.759593	0.959944	0.00548173	0.00588815	0.00588815	0.00468012	0.116463	2.79442e-05	0.258471	0.000423308	YES	18.4899	20.252	NO	17.8785	21.3623	0.0187622	0.0113025	19.4036	19.3709	1.28483	1.03723	19.6783	19.6204	1.48092	1.05596	693552	424368	1.13349e+06	2.671	838991	1.2097	0.0946203	1.06778	0.209701	0.0677844	0.278191	0.00530235	0.277156	0.00548173	0.228628	0.00588815	0.526464	0.352431
376	SM (d18:1/24:2)	HMDB0240615		Sphingomyelin Metabolism	1.2682	-0.515138	-0.592251	0.00587827	0.0019305	0.0019305	0.00647741	1.17369e-07	0.197306	8.65163e-05	0.215389	YES	21.7537	23.8767	NO	21.5996	23.5163	0.0199141	0.0119965	22.7028	22.8152	1.36852	1.04683	22.4697	22.558	1.29241	1.03621	6.82703e+06	3.69131e+06	1.26265e+07	3.4206	5.80823e+06	0.85077	0.0836198	1.05967	-0.14923	0.0596735	-0.31322	0.00159536	-0.274972	0.00587827	-0.257185	0.0019305	0.601137	0.560764
187	GM3(d18:1/18:0)	HMDB0004845		Glycosphingolipid Metabolism	1.2595	-0.79535	-0.589996	0.00623879	0.00415643	0.00415643	0.00524971	2.82672e-06	0.257566	6.80556e-05	0.250591	YES	12.4552	16.3155	YES	11.6978	16.4417	0.020922	0.0126036	14.3425	14.3853	1.94885	1.10222	13.5768	14.0697	3.11358	1.17058	20773.6	5617.55	76820.7	13.6751	12219.1	0.5882	0.267112	1.2034	-0.4118	0.203397	-0.289514	0.00365428	-0.273096	0.00623879	-0.237862	0.00415643	0.600163	0.562745
253	L-leucine	HMDB0000687		Branch Chain Amino Acid Metabolism	1.2444	-0.660814	-0.596974	0.00691825	0.0143079	0.0143079	0.00620812	0.345697	0.297073	0.343515	0.154282	NO	27.9784	28.712	YES	27.7837	28.7323	0.0229576	0.0138299	28.3539	28.3452	1.10602	1.01481	28.2578	28.258	1.14434	1.01887	3.43067e+08	2.81582e+08	4.17976e+08	1.48438	3.20967e+08	0.935582	0.0343109	1.02407	-0.0644183	0.0240675	-0.247431	0.0135431	-0.269809	0.00691825	-0.203786	0.0143079	0.437078	0.371528
14	2-Hydroxy-3-methylbutyric acid	HMDB0001072		Branch Chain Amino Acid Metabolism	1.243	-0.528152	-0.4223	0.00698409	0.00877416	0.00877416	0.00730814	0.257461	1.26674e-09	0.423451	5.81479e-07	YES	23.2303	26.5413	YES	23.1228	25.8351	0.0229576	0.0138299	24.8488	24.8858	1.64082	1.0749	24.4714	24.4789	1.56669	1.06424	3.0215e+07	1.14474e+07	7.97519e+07	6.96685	2.32615e+07	0.769867	0.137577	1.10006	-0.230133	0.100056	-0.264734	0.00809607	-0.269506	0.00698409	-0.217417	0.00877416	0.536458	0.529412
40	5-Methyltetrahydrofolic acid	HMDB0001396		1-Carbon, Folate Metabolism	1.2382	-0.762549	0.190635	0.0072136	0.0120004	0.0120004	0.0061356	0.376898	0.000556174	0.54806	1.24792e-05	YES	10.8033	17.0366	NO	6.8985	19.7386	0.0234796	0.0141443	13.8449	13.92	2.54303	1.14585	12.8181	13.3186	4.6638	1.23805	14713.6	2361.73	91665.5	38.8129	7221.34	0.490795	0.365355	1.2882	-0.509205	0.288198	-0.253764	0.0112614	-0.268469	0.0072136	-0.208428	0.0120004	0.533497	0.362745
424	THC 18:1/18:0	HMDB0004880		Glycosphingolipid Metabolism	1.2314	-0.554242	-0.449003	0.00754806	0.0122416	0.0122416	0.00750625	0.298719	1.56486e-08	0.73212	1.00155e-05	YES	11.3431	14.3984	YES	10.7678	14.343	0.0243297	0.0146564	12.8651	12.8708	1.54143	1.06515	12.5191	12.5554	1.55305	1.06295	7460.94	3194.95	17423	5.4533	5870.01	0.786765	0.126683	1.09178	-0.213235	0.0917805	-0.253054	0.0114993	-0.267008	0.00754806	-0.207804	0.0122416	0.470234	0.430556
198	Glyceric acid	HMDB0000139		Glycolysis and Gluconeogenesis Metabolism	1.2218	0.694626	0.75244	0.00805288	0.0075895	0.0075895	0.00704698	7.6827e-06	3.82496e-10	7.57676e-05	1.33966e-07	YES	18.1321	19.2485	YES	18.1062	19.6631	0.0257073	0.0154863	18.7497	18.6903	1.23415	1.03116	18.9605	18.8846	1.3655	1.04415	440768	291831	665715	2.28117	510124	1.15735	0.0764487	1.05442	0.157352	0.0544193	0.269691	0.00694382	0.264908	0.00805288	0.221555	0.0075895	0.594193	0.498264
172	Docosahexaenoic acid	HMDB0002183		Fatty Acid Oxidation and Synthesis	1.2164	-0.598156	-0.41575	0.00834171	0.00523171	0.00523171	0.00781362	0.785039	0.00820458	0.920737	0.00549737	NO	21.115	25.2712	YES	20.5232	24.6799	0.0263757	0.015889	23.2241	23.1931	1.63916	1.07475	22.7976	22.6016	1.79988	1.08492	9.79803e+06	3.71945e+06	2.58106e+07	6.93938	7.29056e+06	0.744084	0.156974	1.11495	-0.255916	0.114946	-0.282076	0.00467439	-0.263758	0.00834171	-0.231636	0.00523171	0.627151	0.533088
92	Ceramide(d18:1/16:0 OH)			Ceramide Metabolism	1.2145	-0.433945	-0.386795	0.00845173	0.0121123	0.0121123	0.0107744	0.00278295	5.53913e-15	0.0223647	2.68307e-09	YES	15.5121	18.5731	YES	15.8419	17.5726	0.0264714	0.0159467	16.9974	17.0426	1.56141	1.06715	16.7184	16.7073	1.28739	1.03565	130834	54629.7	313336	5.73563	107831	0.824185	0.106521	1.07663	-0.175815	0.0766291	-0.253433	0.0113718	-0.263329	0.00845173	-0.208525	0.0121123	0.651995	0.607843
254	Lathosterol	HMDB0001170		Cholesterol, Cortisol, Non-Gonadal Steroid Metabolism	1.2046	-0.570266	-0.492151	0.00901905	0.00528893	0.00528893	0.00865072	0.988243	0.127251	0.943129	0.224813	NO	18.0035	19.9337	YES	17.7917	19.6729	0.0279843	0.016858	18.9671	18.9686	1.27925	1.03658	18.7645	18.7323	1.31669	1.03889	512472	316257	830425	2.62579	445326	0.868976	0.0756011	1.0538	-0.131024	0.0538	-0.28172	0.00472898	-0.261193	0.00901905	-0.231321	0.00528893	0.63716	0.6
116	Ceramide(d18:1/24:0)	HMDB0004956		Ceramide Metabolism	1.193	-0.49672	-0.475248	0.00973056	0.010751	0.010751	0.0103031	0.775171	0.044041	0.763765	0.0099098	NO	20.3066	23.4537	NO	20.2822	22.928	0.0299125	0.0180196	21.9412	21.8802	1.46531	1.05731	21.6674	21.6051	1.39632	1.04738	4.02677e+06	1.90429e+06	8.51494e+06	4.47145	3.33071e+06	0.82714	0.104525	1.07514	-0.17286	0.0751405	-0.257659	0.0100316	-0.258675	0.00973056	-0.211669	0.010751	0.478935	0.332721
194	Gluconic acid	HMDB0000625		Microbiome Metabolism	1.1883	0.59014	0.750211	0.0100321	0.00484765	0.00484765	0.00936244	0.673925	0.0116429	0.950343	0.0170611	NO	18.0096	20.0969	YES	18.5891	19.904	0.0305565	0.0184075	19.062	19.0532	1.31033	1.04021	19.2922	19.2466	1.38758	1.04647	547326	322242	929630	2.88488	641973	1.17293	0.0867732	1.06199	0.172925	0.0619922	0.284559	0.0043087	0.257657	0.0100321	0.233791	0.00484765	0.649932	0.482639
41	5-Methylthioadenosine	HMDB0001173		Polyamine Metabolism	1.1806	0.488055	0.53089	0.0105438	0.0165526	0.0165526	0.0112159	0.127906	0.0106214	0.0594525	0.0520427	NO	16.663	21.3573	YES	17.8773	20.9109	0.0318232	0.0191706	18.9816	19.0102	1.64411	1.07522	19.3317	19.3941	1.53474	1.0612	517660	195352	1.37174e+06	7.02186	659829	1.27464	0.135248	1.09828	0.274637	0.0982818	0.242083	0.015773	0.255988	0.0105438	0.198815	0.0165526	0.534879	0.476471
15	2-Hydroxyglutarate	HMDB0059655		Krebs Cycle	1.1778	0.646956	0.73169	0.0107371	0.0242547	0.0242547	0.00957985	0.0576544	0.00038637	0.104338	0.00253802	YES	19.3723	20.2565	YES	19.3083	20.44	0.0319444	0.0192436	19.8182	19.8144	1.14527	1.01998	19.9448	19.8742	1.21158	1.02697	924457	708642	1.206e+06	1.70185	1.00925e+06	1.09172	0.0478447	1.03372	0.0917195	0.0337195	0.227594	0.0234761	0.255376	0.0107371	0.187284	0.0242547	0.549721	0.496078
75	BMP(20:4/22:6)			Phospholipid Metabolism	1.1772	-0.54413	-0.429276	0.0107764	0.0051745	0.0051745	0.0105018	0.715948	8.90619e-05	0.880327	0.00137169	YES	13.2279	16.0372	NO	12.205	16.2751	0.0319444	0.0192436	14.65	14.6325	1.52555	1.06354	14.3184	14.24	1.57427	1.06495	25709.2	11234.9	58830.9	5.23643	20430.5	0.794679	0.127052	1.09206	-0.205321	0.0920601	-0.282435	0.00461983	-0.255253	0.0107764	-0.23207	0.0051745	0.6532	0.448529
149	DHC(18:1/20:0)			Glycosphingolipid Metabolism	1.1756	-0.616846	-0.495456	0.0108873	0.00782718	0.00782718	0.00990238	0.343347	0.04576	0.445753	0.203302	YES	13.7713	15.5942	NO	13.1001	15.7503	0.0319874	0.0192695	14.6521	14.6828	1.29121	1.03798	14.4246	14.4252	1.40207	1.04798	25746.2	15601.2	42488.2	2.72339	21991	0.854145	0.0863949	1.06171	-0.145855	0.0617138	-0.268644	0.00717446	-0.254907	0.0108873	-0.220934	0.00782718	0.547181	0.477941
201	Glycerophosphocholine	HMDB0000086		Phospholipid Metabolism	1.1699	0.541184	0.600847	0.0112974	0.00540448	0.00540448	0.0110035	0.651755	0.00159632	0.514487	0.00570076	YES	24.8988	26.8541	YES	25.1525	27.2814	0.0329012	0.01982	25.9117	25.8764	1.39785	1.05007	26.1732	26.217	1.43431	1.05129	6.31243e+07	3.27413e+07	1.21702e+08	3.71709	7.56689e+07	1.19873	0.100872	1.07242	0.198728	0.0724212	0.281012	0.00483932	0.253655	0.0112974	0.23074	0.00540448	0.640019	0.511765
189	GM3(d18:1/22:0)	HMDB0004847		Glycosphingolipid Metabolism	1.1583	-0.558747	-0.457897	0.0121602	0.0306368	0.0306368	0.0115517	0.350228	0.046708	0.450768	0.0052458	NO	11.9556	16.5468	YES	11.4089	16.0487	0.035106	0.0211482	14.074	14.2512	1.83369	1.09247	13.5853	13.7288	2.01904	1.10234	17246.7	5255.18	56600.9	10.7705	12290.6	0.712636	0.189844	1.14064	-0.287364	0.14064	-0.218371	0.0298976	-0.251146	0.0121602	-0.17934	0.0306368	0.556842	0.359375
158	DeoxyCer(m18:1/24:0)			Deoxysphingolipids	1.1521	-0.536396	-0.437945	0.0126459	0.00570116	0.00570116	0.0122685	0.0111607	0.0130936	0.11787	0.0247126	YES	15.8489	18.9685	NO	15.2766	18.8927	0.0359835	0.0216768	17.4123	17.4087	1.56474	1.06749	17.0658	17.0847	1.62994	1.0701	174426	72527.8	419485	5.78378	137187	0.786506	0.135758	1.09867	-0.213494	0.0986698	-0.279256	0.00512313	-0.249801	0.0126459	-0.229572	0.00570116	0.620221	0.5625
316	PE (18:0/18:0)	HMDB0008991		Phospholipid Metabolism	1.1516	-0.509199	-0.435962	0.0126809	0.0139053	0.0139053	0.0127329	0.36345	6.63657e-06	0.647407	0.000128599	YES	16.2213	19.0409	NO	15.4166	19.0579	0.0359835	0.0216768	17.6436	17.6311	1.51933	1.06291	17.3363	17.2372	1.51468	1.05927	204758	90198.8	464818	5.15325	165479	0.808169	0.121029	1.08751	-0.191831	0.0875103	-0.248467	0.0131442	-0.249706	0.0126809	-0.204342	0.0139053	0.63735	0.547794
386	SM(d18:1/18:1 OH)			Sphingomyelin Metabolism	1.1472	-0.406284	-0.744585	0.0130356	4.82059e-05	4.82059e-05	0.0162585	4.44622e-17	0.101958	6.69511e-10	0.275894	YES	24.6135	26.8385	NO	24.2014	26.5836	0.0366765	0.0220943	25.6396	25.726	1.66889	1.07757	25.3394	25.3925	1.32961	1.0403	5.22731e+07	1.91566e+07	1.42639e+08	7.44595	4.24531e+07	0.81214	0.121921	1.08818	-0.18786	0.0881827	-0.410542	2.43659e-05	-0.248754	0.0130356	-0.336962	4.82059e-05	0.720704	0.664931
139	Creatine	HMDB0000064		SAM, SAH, Methionine, Cysteine, Glutathione Metabolism	1.1376	-0.549548	-0.537499	0.0138428	0.0139074	0.0139074	0.0131532	0.0158691	0.0821928	0.000118069	0.0016937	YES	28.158	29.5902	NO	27.5557	29.6557	0.0385553	0.0232261	28.7787	28.8741	1.2266	1.03024	28.6168	28.6057	1.26833	1.03351	4.6052e+08	3.08599e+08	6.87233e+08	2.22695	4.11626e+08	0.893829	0.0641002	1.04543	-0.106171	0.0454327	-0.248462	0.0131462	-0.246669	0.0138428	-0.204236	0.0139074	0.568233	0.555556
234	L-Aspartic acid	HMDB0006483		Bioamines and Neurotransmitter Metabolism	1.1366	0.562262	0.535088	0.0139356	0.0103245	0.0103245	0.0130793	1.69191e-06	1.07908e-14	0.000114883	3.72148e-10	YES	15.5621	17.6572	YES	15.2505	18.4459	0.0385553	0.0232261	16.6715	16.6096	1.47137	1.05795	16.9848	16.8482	1.59585	1.06696	104381	48965.3	222514	4.54432	129696	1.24252	0.123892	1.08967	0.24252	0.0896707	0.259081	0.00961282	0.246436	0.0139356	0.212964	0.0103245	0.655821	0.494792
98	Ceramide(d18:1/18:0)	HMDB0004950		Ceramide Metabolism	1.1314	-0.459527	-0.468739	0.0143849	0.0352276	0.0352276	0.0154186	0.360251	0.0436434	0.482408	0.00271539	NO	18.8678	23.4484	NO	19.4882	22.5702	0.0394117	0.023742	21.2733	21.1581	1.63593	1.07444	20.947	21.0292	1.50696	1.05852	2.53463e+06	965909	6.65111e+06	6.88585	2.02155e+06	0.797571	0.132138	1.09592	-0.202429	0.0959165	-0.212711	0.0345303	-0.245328	0.0143849	-0.174798	0.0352276	0.57547	0.567708
277	N-acetylputrescine	HMDB0002064		Polyamine Metabolism	1.1304	0.58288	0.69064	0.0144826	0.0211253	0.0211253	0.0133382	0.277551	0.00337189	0.206747	0.00130138	NO	19.3874	21.5078	YES	19.334	21.7656	0.0394117	0.023742	20.4444	20.4476	1.30412	1.03949	20.6676	20.5498	1.40956	1.04876	1.42681e+06	847904	2.40097e+06	2.83165	1.66565e+06	1.16739	0.0885374	1.06329	0.167389	0.0632917	0.232915	0.0203385	0.245091	0.0144826	0.191912	0.0211253	0.524026	0.512153
80	Biotin	HMDB0000030		Vitamin B7 (Biotin) Metabolism	1.129	0.611239	0.659633	0.0146016	0.011527	0.011527	0.0131866	0.323992	0.0969317	0.256157	0.0566718	NO	19.2593	19.8833	YES	19.3366	19.9574	0.0394125	0.0237424	19.5724	19.5713	1.0885	1.01245	19.6472	19.647	1.1252	1.01649	779619	660236	920589	1.39433	821095	1.0532	0.0295869	1.02072	0.0531999	0.0207198	0.255195	0.0107948	0.244804	0.0146016	0.209873	0.011527	0.580304	0.477431
322	PE(36:1)	HMDB0008993		Phospholipid Metabolism	1.1254	-0.492532	-0.459929	0.014933	0.0199936	0.0199936	0.015082	0.581623	0.0977262	0.594648	0.0344668	NO	18.8641	22.5639	YES	18.8041	22.0708	0.0399819	0.0240855	20.6729	20.714	1.55457	1.06647	20.3594	20.4375	1.53825	1.06154	1.67172e+06	704057	3.96935e+06	5.63782	1.34521e+06	0.804685	0.126662	1.09176	-0.195315	0.0917648	-0.235009	0.0192062	-0.244015	0.014933	-0.193081	0.0199936	0.59469	0.564706
319	PE(32:2)	HMDB0008957		Phospholipid Metabolism	1.1224	0.543045	0.662924	0.015211	0.0260939	0.0260939	0.0144522	0.672706	2.17905e-14	0.244736	1.23875e-08	NO	10.6591	16.4182	YES	11.6077	16.2322	0.0401385	0.0241798	13.4999	13.5387	1.85527	1.09434	13.9841	13.92	2.05894	1.10534	11584.1	3449.74	38899.2	11.276	16204	1.3988	0.194399	1.14425	0.398805	0.144247	0.22474	0.0253239	0.243365	0.015211	0.184553	0.0260939	0.552294	0.470486
437	Uracil	HMDB0000300		Pyrimidine Metabolism	1.1219	-0.468806	-0.44734	0.0152613	0.0114095	0.0114095	0.0159509	0.949875	0.0121711	0.964175	0.0332411	NO	16.058	18.5174	YES	16.2511	17.887	0.0401385	0.0241798	17.3397	17.2877	1.33329	1.04285	17.1452	17.0691	1.29124	1.03608	165873	94389.4	291491	3.08818	144947	0.873846	0.0792417	1.05646	-0.126154	0.0564626	-0.255559	0.0106791	-0.243249	0.0152613	-0.210447	0.0114095	0.531475	0.505882
183	GD3(d18:1/16:1)			Glycosphingolipid Metabolism	1.1209	-0.546065	-0.439024	0.0153542	0.0340306	0.0340306	0.0145375	0.367959	1.11723e-05	0.858538	0.000746316	YES	11.0909	14.329	YES	10.6148	14.4867	0.0401385	0.0241798	12.7358	12.7099	1.50634	1.06158	12.413	12.5507	1.62303	1.06947	6820.98	3055.74	15225.7	4.98264	5453.67	0.799544	0.129694	1.09406	-0.200456	0.0940616	-0.214123	0.0333216	-0.243035	0.0153542	-0.175852	0.0340306	0.624217	0.588235
204	Glycylproline	HMDB0000721		Gamma-Glutamyl and other Dipeptides	1.1134	0.62391	0.934103	0.0160689	0.0268081	0.0268081	0.0143677	0.184594	8.67242e-06	0.0968862	9.95247e-06	YES	14.1568	17.5741	NO	13.6687	18.9111	0.0416787	0.0251077	15.915	15.8654	1.55731	1.06675	16.3138	16.2899	1.91241	1.09408	61788.1	25932.9	147217	5.67686	81457.2	1.31833	0.159735	1.11708	0.318331	0.117082	0.223678	0.0260421	0.241423	0.0160689	0.183681	0.0268081	0.623625	0.493056
144	Cytidine	HMDB0000089		Pyrimidine Metabolism	1.1077	-0.511818	-0.386059	0.0166387	0.0221418	0.0221418	0.0162235	0.875451	0.0120355	0.0757363	3.00029e-05	YES	17.0159	20.4979	NO	15.2082	21.3645	0.0423108	0.0254884	18.8315	18.7569	1.89838	1.09801	18.3582	18.2863	2	1.10089	466499	132807	1.63863e+06	12.3384	336024	0.720309	0.193459	1.1435	-0.279691	0.143502	-0.231115	0.0213567	-0.240182	0.0166387	-0.189902	0.0221418	0.56764	0.401961
432	Thiamine	HMDB0000235		Vitamin B1 (Thiamine) Metabolism	1.1075	0.537708	0.599062	0.0166641	0.0137737	0.0137737	0.015817	0.019753	2.92245e-11	0.00569231	3.92795e-09	YES	17.249	21.8637	YES	17.3647	23.2648	0.0423108	0.0254884	19.8327	19.5564	1.8894	1.09725	20.3262	20.3148	2.1146	1.10943	933744	268307	3.24955e+06	12.1113	1.31465e+06	1.40793	0.200933	1.14944	0.407932	0.149442	0.248812	0.0130138	0.240128	0.0166641	0.204443	0.0137737	0.562956	0.42549
329	PG(34:1)	HMDB0010573		Phospholipid Metabolism	1.1072	-0.499154	-0.414079	0.0166949	0.0190782	0.0190782	0.0165213	0.974775	5.4859e-06	0.980326	0.000175894	NO	15.0137	19.2578	YES	14.6666	18.7207	0.0423108	0.0254884	17.0763	17.1357	1.68772	1.07933	16.6994	16.6936	1.71847	1.07797	138188	49540.6	385461	7.78071	106417	0.770091	0.154481	1.11302	-0.229909	0.113021	-0.23678	0.0182913	-0.240062	0.0166949	-0.194575	0.0190782	0.477812	0.431985
366	Propionylcarnitine	HMDB0000824		Fatty Acid Oxidation and Synthesis	1.1059	-0.570337	-0.446554	0.0168236	0.0137658	0.0137658	0.0155319	0.594791	0.00671529	0.800404	0.0266588	YES	26.5698	28.8031	YES	26.346	28.8048	0.0423139	0.0254903	27.7741	27.6865	1.36095	1.04598	27.5205	27.5754	1.49084	1.05694	2.29527e+08	1.25459e+08	4.19917e+08	3.34704	1.9253e+08	0.838813	0.102903	1.07393	-0.161187	0.073932	-0.248833	0.013006	-0.239787	0.0168236	-0.204824	0.0137658	0.416755	0.297794
52	Adenosine	HMDB0000050		Purine Metabolism	1.0988	0.520009	0.912458	0.0175661	0.025398	0.025398	0.0169028	0.322633	0.010639	0.30108	0.00019806	NO	19.1223	26.2719	NO	19.0026	27.6175	0.0438492	0.0264152	22.8196	22.6971	2.37046	1.13416	23.4671	23.31	2.6483	1.1446	7.40262e+06	1.36369e+06	4.01842e+07	29.4673	1.15958e+07	1.56645	0.266371	1.20278	0.566448	0.202779	0.225799	0.0246245	0.238239	0.0175661	0.185348	0.025398	0.578002	0.488971
268	Malonylcarnitine	HMDB0002095		Fatty Acid Oxidation and Synthesis	1.0818	-0.506174	-0.20634	0.0194466	0.0104316	0.0104316	0.0188359	0.0137465	5.85428e-11	0.00372846	1.39683e-09	YES	20.675	25.9173	YES	20.9466	24.6461	0.0481812	0.0290248	23.5359	23.2961	2.06001	1.11118	23.0082	22.7963	2.22769	1.11748	1.21625e+07	2.95011e+06	5.01429e+07	16.997	8.43629e+06	0.693629	0.220928	1.16548	-0.306371	0.165483	-0.258719	0.00971792	-0.234555	0.0194466	-0.21252	0.0104316	0.505188	0.494118
151	DHC(18:1/24:0)			Glycosphingolipid Metabolism	1.0713	-0.46491	-0.478444	0.0206917	0.0256229	0.0256229	0.0209515	0.00178982	0.0428402	0.0134102	0.0227866	YES	12.7547	15.2305	YES	11.7417	15.7417	0.0507259	0.0305577	13.9639	13.9926	1.62937	1.07381	13.6364	13.7417	1.60229	1.06756	15978.9	6137.42	41601.1	6.77828	12734.3	0.796948	0.139465	1.1015	-0.203052	0.101496	-0.225454	0.0248504	-0.232282	0.0206917	-0.185268	0.0256229	0.475974	0.34375
153	DL-2-Aminooctanoic acid	HMDB0000991		Fatty Acid Oxidation and Synthesis	1.0706	-0.585425	-0.273022	0.0207793	0.00923374	0.00923374	0.018845	0.844818	0.0358317	0.947678	0.0124445	NO	16.2198	20.2265	YES	15.6097	19.4387	0.0507259	0.0305577	18.1683	18.2232	1.62577	1.07346	17.7578	17.5242	1.99205	1.10029	294570	113635	763595	6.71969	221631	0.752387	0.171667	1.12636	-0.247613	0.126359	-0.262971	0.00854475	-0.232126	0.0207793	-0.216098	0.00923374	0.65817	0.59375
265	MHC(18:1/24:1)	HMDB0004975		Glycosphingolipid Metabolism	1.0659	-0.432294	-0.456143	0.0213552	0.0393821	0.0393821	0.0226729	0.923278	0.015988	0.908469	0.00986373	NO	13.3684	16.5901	YES	13.6615	15.895	0.0517512	0.0311754	14.9798	14.9792	1.5195	1.06293	14.7188	14.7783	1.41952	1.04978	32311.5	14230.5	73365.7	5.15551	26965.5	0.834548	0.112534	1.08113	-0.165452	0.0811255	-0.208109	0.0387296	-0.231118	0.0213552	-0.170981	0.0393821	0.631427	0.579044
174	Dodecenoylcarnitine	HMDB0013326		Fatty Acid Oxidation and Synthesis	1.063	-0.600054	-0.246419	0.02172	0.0205611	0.0205611	0.0195212	0.358246	0.0670043	0.28192	0.00111499	NO	23.2817	28.059	NO	22.0503	28.1806	0.0518038	0.0312071	25.6361	25.6703	1.80915	1.09033	25.1228	25.1155	2.41147	1.12983	5.21463e+07	1.63146e+07	1.66675e+08	10.2164	3.65364e+07	0.700651	0.215819	1.16136	-0.299349	0.161363	-0.233946	0.0197738	-0.230491	0.02172	-0.192209	0.0205611	0.617906	0.534722
361	Pipecolic acid	HMDB0000070		Collagen Metabolism	1.0626	-0.500151	-0.385404	0.0217732	0.058953	0.058953	0.0210355	0.00186035	1.745e-06	0.000483708	1.48318e-06	YES	27.1685	28.6377	NO	26.4638	29.195	0.0518038	0.0312071	28.0134	27.9031	1.29198	1.03807	27.8286	27.8294	1.33286	1.04065	2.7094e+08	1.63988e+08	4.47646e+08	2.72975	2.38357e+08	0.879742	0.0788076	1.05614	-0.120258	0.0561448	-0.190772	0.0585632	-0.230401	0.0217732	-0.156846	0.058953	0.567497	0.468627
101	Ceramide(d18:1/18:2 OH)			Ceramide Metabolism	1.0608	-0.443211	-0.441981	0.0220004	0.0207544	0.0207544	0.0228371	0.554377	0.169808	0.314427	0.0352985	NO	14.2204	16.7771	YES	14.0346	16.343	0.0518038	0.0312071	15.3972	15.4987	1.39269	1.0495	15.1854	15.1888	1.34487	1.04195	43152.3	22545	82595.7	3.66359	37260.3	0.86346	0.091503	1.06548	-0.13654	0.0654796	-0.23359	0.0199672	-0.230016	0.0220004	-0.191858	0.0207544	0.56026	0.413725
289	Oleoylcarnitine	HMDB0005065	38677-66-6	Fatty Acid Oxidation and Synthesis	1.0608	-0.52435	-0.37598	0.022001	0.0163954	0.0163954	0.0207689	0.454241	0.00876543	0.362431	0.00482216	NO	17.6503	20.9116	YES	17.2586	20.5178	0.0518038	0.0312071	19.2407	19.2809	1.47091	1.0579	18.9488	18.8882	1.59922	1.06728	619487	290780	1.31978e+06	4.53874	506010	0.81682	0.124168	1.08988	-0.18318	0.0898794	-0.242436	0.0156165	-0.230015	0.022001	-0.199085	0.0163954	0.509892	0.388235
251	L-Valine	HMDB0000883		Branch Chain Amino Acid Metabolism	1.0583	-0.500918	-0.428564	0.0223265	0.0328552	0.0328552	0.0215126	0.049505	8.31432e-05	0.102965	0.00109743	YES	22.4854	23.8122	NO	22.2498	23.9014	0.0522001	0.0314458	23.1535	23.1488	1.19066	1.02578	23.0274	23.0756	1.21857	1.02779	9.3305e+06	6.62771e+06	1.31355e+07	1.9819	8.54953e+06	0.916299	0.0539689	1.03812	-0.0837009	0.0381169	-0.215551	0.0321351	-0.229469	0.0223265	-0.177253	0.0328552	0.515965	0.414931
57	Agmatine	HMDB0001432		Polyamine Metabolism	1.0567	-0.489089	-0.42064	0.0225388	0.0530995	0.0530995	0.0219686	0.312562	5.90755e-06	0.761595	0.000924624	YES	16.8023	18.7696	YES	16.5283	18.7266	0.0523278	0.0315228	17.7704	17.786	1.33127	1.04262	17.5685	17.6275	1.36599	1.0442	223569	127599	391720	3.06992	194372	0.869405	0.086712	1.06195	-0.130595	0.0619472	-0.195375	0.0526251	-0.229117	0.0225388	-0.160679	0.0530995	0.470445	0.429412
191	GM3(d18:1/24:1)	HMDB0004848		Glycosphingolipid Metabolism	1.0304	-0.440829	-0.450206	0.0262227	0.0135091	0.0135091	0.0267246	0.0792202	0.385029	0.036824	0.204299	YES	12.6968	17.4434	NO	12.4436	16.9762	0.0603881	0.0363784	14.9591	15.0701	1.8501	1.09389	14.5678	14.7099	1.78593	1.08375	31851.7	9537.43	106374	11.1533	24285.4	0.762453	0.173852	1.12807	-0.237547	0.128066	-0.249514	0.0127518	-0.223415	0.0262227	-0.204876	0.0135091	0.606638	0.505208
312	PC(36:0)	HMDB0008036		Phospholipid Metabolism	1.0294	-0.450982	-0.383668	0.0263743	0.0188934	0.0188934	0.0264958	0.0764552	7.31707e-07	0.0966391	9.26424e-05	YES	20.1319	21.9264	YES	19.9437	21.7942	0.0603881	0.0363784	21.0679	21.0292	1.28814	1.03762	20.9032	20.8689	1.28418	1.03529	2.19823e+06	1.33827e+06	3.61078e+06	2.69809	1.96102e+06	0.89209	0.0730973	1.05197	-0.10791	0.0519727	-0.237146	0.0181068	-0.223195	0.0263743	-0.195149	0.0188934	0.487514	0.399306
258	Lysine_Glutamine			Collagen Metabolism	1.0268	-0.647561	-0.506436	0.02677	0.0653357	0.0653357	0.0235405	0.366181	0.306157	0.288813	0.104584	NO	25.0436	26.2645	YES	24.6812	26.3518	0.0608743	0.0366713	25.6576	25.654	1.14445	1.01988	25.5315	25.5165	1.26279	1.03289	5.29306e+07	4.0631e+07	6.89535e+07	1.69707	4.85022e+07	0.916337	0.0546373	1.0386	-0.0836635	0.038598	-0.186167	0.0650416	-0.222627	0.02677	-0.152984	0.0653357	0.548203	0.520833
181	FGF21			Protein	1.0207	0.508361	0.26482	0.0277106	0.0358485	0.0358485	0.0261533	0.000149706	6.39212e-23	0.00391588	5.20544e-14	YES	2.25689	9.95597	NO	1.53382	11.7938	0.0625844	0.0377014	6.26654	6.10643	2.6856	1.155	6.99108	6.66383	3.39003	1.18448	76.9871	11.1045	533.751	48.0664	127.211	1.65237	0.320744	1.24897	0.652371	0.248974	0.211995	0.0351576	0.221305	0.0277106	0.173982	0.0358485	0.558783	0.5
442	Vitamin D3	HMDB0000876	67-97-0	Vitamin D (Calciferol) Metabolism	1.0146	0.579873	0.939863	0.0286713	0.0282868	0.0282868	0.0258658	0.143446	3.76083e-06	0.0403539	1.91691e-06	NO	14.8826	18.7897	NO	14.3445	20.3273	0.0643167	0.038745	16.9427	16.8361	1.65945	1.07668	17.3664	17.3359	2.15515	1.11236	125971	46681.1	339938	7.28215	168975	1.34138	0.186976	1.13838	0.341378	0.138375	0.221555	0.0275302	0.219992	0.0286713	0.181937	0.0282868	0.67261	0.609375
154	Decanoylcarnitine	HMDB0000651		Fatty Acid Oxidation and Synthesis	1.0126	-0.645269	0.0715833	0.0289904	0.00429689	0.00429689	0.0255065	0.114536	0.0308058	0.0336947	0.0525525	YES	25.776	29.6889	YES	24.8525	29.3095	0.0645961	0.0389133	27.6067	27.7325	1.78278	1.08799	27.0685	27.081	2.75725	1.15102	2.04384e+08	6.58104e+07	6.34743e+08	9.64503	1.40741e+08	0.688612	0.236596	1.17821	-0.311388	0.178209	-0.288449	0.00378684	-0.219565	0.0289904	-0.236941	0.00429689	0.74695	0.65098
138	Cortisone	HMDB0002802		Cholesterol, Cortisol, Non-Gonadal Steroid Metabolism	1.0105	-0.460339	-0.415945	0.0293438	0.0553049	0.0553049	0.0288501	0.594353	0.0759027	0.771529	0.0295983	NO	14.3728	17.6168	YES	14.3512	17.2837	0.0647724	0.0390195	16.0135	15.9948	1.47603	1.05844	15.755	15.8174	1.51335	1.05914	66154.3	30841	141901	4.60106	55298.9	0.835908	0.116553	1.08414	-0.164092	0.0841416	-0.193593	0.0548619	-0.219096	0.0293438	-0.158928	0.0553049	0.543144	0.461397
90	Carnosine	HMDB0000033		Histidine, Histamine, Carnosine Metabolism	1.0098	1.56593	16.6425	0.0294598	0.641199	0.641199	0.0242664	0.767739	0.04261	0.707774	0.0301082	NO	15.6975	17.95	YES	15.3711	18.3256	0.0647724	0.0390195	16.8269	16.8238	1.29542	1.03848	17.4116	16.8484	3.42971	1.18639	116251	69995.2	193073	2.75838	174351	1.49978	0.252521	1.19129	0.499784	0.191287	0.0470754	0.643578	0.218943	0.0294598	0.0387304	0.641199	0.5231	0.432292
288	Oleic acid	HMDB0000207		Fatty Acid Oxidation and Synthesis	1.0081	-0.481581	-0.364484	0.0297353	0.0374191	0.0374191	0.0285868	0.387669	0.0311154	0.364938	0.0174855	NO	16.3152	21.4779	NO	15.1521	21.5032	0.0649482	0.0391254	18.7717	18.8965	1.87983	1.09644	18.3332	18.3276	2.07383	1.10644	447558	129891	1.54213e+06	11.8725	330248	0.737888	0.197325	1.14657	-0.262112	0.146571	-0.210229	0.0367447	-0.218582	0.0297353	-0.172637	0.0374191	0.538147	0.437255
309	PC(30:0)	HMDB0007869		Phospholipid Metabolism	1.0022	-0.444568	-0.355457	0.0307315	0.0236115	0.0236115	0.0306337	0.00472966	1.12812e-09	0.0400762	1.8167e-06	YES	21.0481	22.7787	NO	20.5121	22.9409	0.0666854	0.0401719	21.9415	21.9134	1.33461	1.043	21.7563	21.7265	1.34006	1.04143	4.02753e+06	2.28741e+06	7.09143e+06	3.1002	3.5425e+06	0.879572	0.0843741	1.06023	-0.120428	0.0602277	-0.228637	0.0228304	-0.2173	0.0307315	-0.187847	0.0236115	0.573781	0.522569
351	PS(18:0/20:4)	HMDB0012383		Phospholipid Metabolism	0.99598	-0.399236	-0.374195	0.0318056	0.0505823	0.0505823	0.0337022	0.448374	5.74622e-06	0.203254	6.42461e-07	YES	14.4488	18.372	YES	14.2783	18.0702	0.0685679	0.041306	16.6371	16.4104	1.96873	1.10385	16.2469	16.1742	1.74478	1.08025	101922	27018.5	384479	14.2302	77771	0.763045	0.180891	1.13358	-0.236955	0.133584	-0.197486	0.0500727	-0.215956	0.0318056	-0.162107	0.0505823	0.46681	0.392157
159	DeoxyCer(m18:1/24:1)			Deoxysphingolipids	0.99422	-0.525965	-0.329741	0.0321165	0.00981663	0.00981663	0.0297311	0.0648007	0.00548359	0.0715964	0.00740534	YES	16.8953	19.2533	YES	15.8223	19.6124	0.0687914	0.0414406	18.0315	18.0743	1.48268	1.05913	17.7327	17.7173	1.70756	1.07702	267939	123817	579818	4.68286	217806	0.812895	0.135384	1.09839	-0.187105	0.0983851	-0.260844	0.00911499	-0.215574	0.0321165	-0.214308	0.00981663	0.634566	0.574653
33	3-methylphenylacetic acid	HMDB0002222		Microbiome Metabolism	0.98091	-0.379433	-0.328123	0.0345505	0.0561936	0.0561936	0.037446	0.200902	7.20149e-15	0.0139378	2.63766e-09	YES	14.7741	20.4739	YES	15.7577	18.8798	0.0735306	0.0442955	17.8148	17.624	1.86971	1.09558	17.4722	17.3188	1.60321	1.06765	230558	67624.5	786064	11.6239	181828	0.788642	0.162048	1.11887	-0.211358	0.118874	-0.192892	0.0557635	-0.212688	0.0345505	-0.15851	0.0561936	0.633258	0.476471
235	L-Carnitine	HMDB0000062		Fatty Acid Oxidation and Synthesis	0.97078	-0.517611	-0.469148	0.0365057	0.0277635	0.0277635	0.033803	0.0285759	0.536959	0.0182266	0.44057	YES	23.0634	24.288	YES	22.8727	24.1842	0.0771968	0.0465041	23.6216	23.6757	1.20298	1.02732	23.4836	23.5285	1.28973	1.03591	1.29069e+07	8.98491e+06	1.85409e+07	2.06357	1.17295e+07	0.908776	0.0640589	1.0454	-0.0912244	0.0454028	-0.222295	0.0270034	-0.210491	0.0365057	-0.18322	0.0277635	0.504861	0.375
44	7-methylguanine	HMDB0000897		Purine Metabolism	0.96424	0.398548	0.402708	0.0378156	0.0779914	0.0779914	0.0391427	0.411645	0.21929	0.396879	0.294616	NO	20.7563	22.3807	YES	21.1934	22.1102	0.079324	0.0477856	21.5704	21.5685	1.20247	1.02726	21.6764	21.6518	1.17687	1.02284	3.11416e+06	2.16966e+06	4.46982e+06	2.06015	3.35162e+06	1.07625	0.0506664	1.03574	0.0762524	0.0357432	0.178035	0.0778925	0.209074	0.0378156	0.146492	0.0779914	0.638875	0.619485
233	L-Asparagine	HMDB0000168		Amino Acid Metabolism (not otherwise covered)	0.96339	-0.522015	-0.371811	0.0379895	0.0493403	0.0493403	0.0350398	0.0429408	2.37785e-05	0.0868503	0.000149787	YES	20.6488	22.0371	YES	20.0184	22.4536	0.079324	0.0477856	21.4057	21.343	1.26947	1.03542	21.226	21.236	1.40005	1.04777	2.7782e+06	1.74046e+06	4.43469e+06	2.548	2.45285e+06	0.882892	0.0839859	1.05994	-0.117108	0.0599424	-0.19856	0.0488137	-0.208889	0.0379895	-0.163265	0.0493403	0.616708	0.552941
186	GM3(d18:1/16:1)			Glycosphingolipid Metabolism	0.95811	-0.384626	-0.483616	0.0390813	0.0115316	0.0115316	0.0411523	5.15645e-05	0.446403	0.00133752	0.422876	YES	12.7629	16.8141	YES	12.7509	16.2211	0.0810199	0.0488072	14.7297	14.7885	1.82065	1.09133	14.3972	14.486	1.64244	1.07123	27168.7	8395.09	87925	10.4734	21576.4	0.794164	0.16048	1.11766	-0.205836	0.117659	-0.255181	0.0107994	-0.207743	0.0390813	-0.209634	0.0115316	0.593035	0.573529
114	Ceramide(d18:1/23:0) or Ceramide(d18:1/22:1 OH)	HMDB0000950		Ceramide Metabolism	0.95711	-0.41361	-0.391963	0.0392898	0.0397077	0.0397077	0.039652	0.588221	0.0903495	0.589023	0.0751833	NO	19.3117	22.4186	NO	19.0456	21.9291	0.0810199	0.0488072	20.7516	20.8651	1.47787	1.05863	20.5185	20.4874	1.4598	1.05386	1.76545e+06	821052	3.79612e+06	4.62348	1.50208e+06	0.850819	0.111734	1.08053	-0.149181	0.0805263	-0.207766	0.039059	-0.207527	0.0392898	-0.170885	0.0397077	0.647903	0.586275
247	L-Serine	HMDB0000187		1-Carbon, Folate Metabolism	0.95354	-0.421466	-0.39719	0.0400455	0.0613505	0.0613505	0.0399517	0.918648	0.084216	0.948406	0.160729	NO	21.3953	23.5745	NO	21.3726	23.43	0.0820685	0.0494389	22.5203	22.4849	1.29972	1.03898	22.3609	22.4013	1.30372	1.03746	6.01577e+06	3.59869e+06	1.00563e+07	2.79444	5.38651e+06	0.895397	0.0765433	1.05449	-0.104603	0.0544885	-0.188996	0.0609963	-0.206753	0.0400455	-0.155247	0.0613505	0.534252	0.338235
157	DeoxyCer(m18:1/22:0)			Deoxysphingolipids	0.94796	-0.471427	-0.303929	0.0412498	0.0107493	0.0107493	0.0391751	0.198186	0.0115452	0.240338	0.0315767	YES	15.4131	18.4269	YES	14.7133	18.4659	0.0840181	0.0506133	16.8738	16.92	1.60336	1.07129	16.5527	16.5896	1.79545	1.08454	120091	47604.5	302953	6.36395	96128.8	0.800465	0.153559	1.11231	-0.199535	0.11231	-0.257664	0.0100299	-0.205544	0.0412498	-0.211801	0.0107493	0.679909	0.582721
188	GM3(d18:1/18:1)	HMDB11929		Glycosphingolipid Metabolism	0.92377	-0.364782	-0.451357	0.0468321	0.0194426	0.0194426	0.0495819	2.69635e-06	0.215912	0.000677857	0.17533	YES	12.5037	17.2029	YES	13.0788	15.968	0.0948064	0.0571123	14.7898	14.8533	1.80796	1.09022	14.4782	14.5234	1.60551	1.06786	28325.7	8873.38	90421.4	10.1902	22822.5	0.805716	0.156532	1.1146	-0.194284	0.114605	-0.236066	0.0186554	-0.200297	0.0468321	-0.193853	0.0194426	0.534709	0.486111
266	MHC(18:2/16:0)			Glycosphingolipid Metabolism	0.92109	-0.383355	-0.392017	0.0474875	0.0211417	0.0211417	0.0487781	0.497886	0.292456	0.503151	0.336198	NO	14.1969	16.6139	YES	14.1138	16.0639	0.0955506	0.0575606	15.351	15.4054	1.3877	1.04895	15.1698	15.0888	1.34307	1.04175	41793.4	21989.1	79434.3	3.61245	36860.2	0.881962	0.0907545	1.06493	-0.118038	0.064927	-0.232885	0.0203549	-0.199716	0.0474875	-0.191356	0.0211417	0.602444	0.550347
252	L-isoleucine	HMDB0000172		Branch Chain Amino Acid Metabolism	0.91274	-0.397796	-0.368081	0.0495764	0.0598809	0.0598809	0.0497451	0.0280935	0.000341085	0.0184944	0.000455047	YES	27.6949	28.4165	NO	27.4089	28.5756	0.0991528	0.0597306	28.0953	28.0557	1.15213	1.02087	28.0141	27.9923	1.15025	1.0196	2.86776e+08	2.17272e+08	3.78515e+08	1.74213	2.71068e+08	0.945226	0.0408942	1.02875	-0.0547743	0.0287513	-0.190077	0.0595048	-0.197906	0.0495764	-0.156508	0.0598809	0.480208	0.397059
162	DeoxydihydroCer(m18:0/20:0)			Deoxysphingolipids	0.90931	-0.377434	-0.410238	0.0504554	0.0253926	0.0253926	0.0518522	0.175453	0.26303	0.215285	0.17618	YES	12.304	16.3567	YES	12.2175	15.7676	0.100065	0.0602802	14.1731	14.3304	1.71032	1.08143	13.8809	13.9926	1.61754	1.06896	18472.9	6452.16	52888.8	8.19707	15085.6	0.816637	0.148364	1.10831	-0.183363	0.108312	-0.225807	0.024619	-0.197163	0.0504554	-0.185559	0.0253926	0.559498	0.439216
296	PA(18:0/16:1)	HMDB0114877		Phospholipid Metabolism	0.90862	0.459483	0.575669	0.0506354	0.0469708	0.0469708	0.0479743	0.34975	2.46817e-07	0.72504	4.67904e-05	YES	14.5873	17.3846	NO	14.394	18.1267	0.100065	0.0602802	16.0439	15.9859	1.45927	1.05668	16.2944	16.2604	1.61986	1.06918	67560.6	32210	141709	4.39953	80373.1	1.18964	0.12505	1.09055	0.189644	0.0905452	0.200673	0.0464124	0.197013	0.0506354	0.16479	0.0469708	0.530154	0.429412
311	PC(32:2)	HMDB0007874		Phospholipid Metabolism	0.9057	0.344442	0.246824	0.0513966	0.00841863	0.00841863	0.0555367	0.000541019	1.40486e-08	0.00382608	2.27611e-06	YES	22.1511	23.4792	YES	22.4196	23.5826	0.100417	0.060492	22.8868	22.8152	1.26105	1.03441	23.0021	23.0011	1.18391	1.02369	7.75568e+06	4.92246e+06	1.22196e+07	2.48242	8.40073e+06	1.08317	0.059357	1.042	0.0831707	0.0420012	0.266155	0.00774959	0.19638	0.0513966	0.218693	0.00841863	0.556447	0.519097
435	Tiglylglycine	HMDB0000959		Branch Chain Amino Acid Metabolism	0.90562	0.425312	0.646344	0.0514182	0.0953709	0.0953709	0.0499937	0.14957	0.172415	0.0281301	0.156507	YES	14.4824	17.7487	NO	13.645	18.8255	0.100417	0.060492	15.9235	16.1155	1.59849	1.07081	16.2113	16.2352	1.70057	1.07641	62152.5	24784.9	155858	6.28844	75875	1.22079	0.145009	1.10574	0.220788	0.105738	0.168465	0.0955428	0.196362	0.0514182	0.138314	0.0953709	0.499374	0.413194
399	SM(d18:1/22:2)			Sphingomyelin Metabolism	0.90298	-0.395649	-0.373536	0.0521158	0.0306331	0.0306331	0.0521521	0.773257	0.144968	0.945401	0.453819	NO	16.67	19.0391	YES	16.699	18.5489	0.101184	0.0609541	17.8096	17.8545	1.33811	1.0434	17.6434	17.624	1.33791	1.0412	229740	129812	406593	3.13218	204734	0.891156	0.0845496	1.06036	-0.108844	0.0603567	-0.218375	0.029894	-0.195789	0.0521158	-0.17947	0.0306331	0.534218	0.517361
242	L-Lactic acid	HMDB0000190		Glycolysis and Gluconeogenesis Metabolism	0.89848	0.42696	0.522306	0.053319	0.0658414	0.0658414	0.0516305	0.93426	0.00226918	0.893986	0.0100059	NO	25.8233	28.6837	NO	25.6067	29.5656	0.102918	0.0619988	27.2791	27.2535	1.46454	1.05723	27.5141	27.5862	1.55397	1.06304	1.62866e+08	7.70999e+07	3.44039e+08	4.46224	1.91681e+08	1.17692	0.119266	1.08618	0.176924	0.0861823	0.185818	0.065555	0.194815	0.053319	0.15282	0.0658414	0.520833	0.46875
259	LysoPC(16:0)	HMDB0010382		Phospholipid Metabolism	0.89321	0.452718	0.560805	0.0547618	0.0178598	0.0178598	0.0519171	0.322203	0.799363	0.475863	0.818238	YES	20.9396	22.4205	YES	20.889	22.8525	0.105092	0.0633084	21.6303	21.68	1.23646	1.03145	21.7689	21.8707	1.31276	1.03846	3.24615e+06	2.14138e+06	4.92091e+06	2.29801	3.57356e+06	1.10086	0.0704229	1.05002	0.100861	0.0500244	0.239256	0.0170753	0.193672	0.0547618	0.196591	0.0178598	0.61845	0.538194
335	PGF2alpha	HMDB0001139		Eicosanoid and Resolvin Metabolism	0.88341	1.08758	7.72568	0.0575268	0.0679361	0.0679361	0.0491113	0.0125719	0.0615855	0.0432262	0.0551931	NO	14.7015	16.412	YES	14.8938	16.3627	0.109764	0.0661228	15.5076	15.5567	1.18478	1.02504	15.7736	15.6283	1.89151	1.09241	46585.6	33413.6	64950.2	1.94383	56019.3	1.2025	0.132415	1.09613	0.202503	0.0961268	0.184396	0.0676817	0.191547	0.0575268	0.151514	0.0679361	0.591054	0.556863
310	PC(32:1)	HMDB0007969		Phospholipid Metabolism	0.87817	0.449775	0.522157	0.0590516	0.046572	0.046572	0.0558866	0.0203014	7.5275e-10	0.0784043	1.056e-06	YES	19.1232	21.9481	YES	19.046	22.7292	0.111621	0.0672415	20.643	20.5356	1.4394	1.05456	20.8794	20.8876	1.60806	1.06809	1.63746e+06	801929	3.34354e+06	4.16937	1.92893e+06	1.178	0.122094	1.08831	0.178002	0.0883132	0.201038	0.0460083	0.19041	0.0590516	0.16532	0.046572	0.5843	0.470588
294	PA(16:1/16:1)			Phospholipid Metabolism	0.87776	0.455024	0.517545	0.0591725	0.0303701	0.0303701	0.0558114	0.0248428	3.99584e-14	0.2704	2.22385e-08	YES	14.1171	17.2098	YES	14.4599	17.6081	0.111621	0.0672415	15.6523	15.6634	1.55339	1.06635	15.9415	16.034	1.79515	1.08452	51502.1	21722.8	122105	5.62106	62930.7	1.2219	0.149307	1.10904	0.221904	0.109037	0.218721	0.0296288	0.190321	0.0591725	0.179557	0.0303701	0.534041	0.440972
307	PC(22:6/P-18:0)	HMDB0008752		Plasmalogen Metabolism	0.87152	-0.416491	-0.286659	0.0610353	0.023829	0.023829	0.0590616	0.0240353	1.3497e-05	0.0132221	1.03239e-05	YES	17.9117	19.7729	YES	17.6738	19.7102	0.114484	0.0689664	18.8938	18.8423	1.32997	1.04247	18.7224	18.692	1.39546	1.04729	487077	278526	851784	3.05818	432532	0.888016	0.089696	1.06415	-0.111984	0.0641459	-0.228282	0.0230487	-0.188968	0.0610353	-0.187517	0.023829	0.554037	0.466912
220	Hypotaurine	HMDB0000965		Taurine, Hypotaurine Metabolism	0.87015	0.421036	0.447594	0.0614478	0.0803822	0.0803822	0.0592191	0.0847327	0.000732357	0.178227	0.00364619	YES	17.2068	18.0838	YES	17.0456	18.4223	0.11461	0.0690425	17.6687	17.6453	1.16359	1.02235	17.7608	17.734	1.19808	1.02538	208364	154831	280407	1.81106	222089	1.06587	0.0482054	1.03398	0.0658686	0.033978	0.176622	0.0803206	0.188672	0.0614478	0.145402	0.0803822	0.464808	0.397059
223	Indole	HMDB0000738		Microbiome Metabolism	0.86518	0.385977	0.376922	0.0629741	0.0727942	0.0727942	0.0625104	0.0640692	8.44658e-08	0.11211	6.79814e-06	YES	16.2374	18.356	YES	16.3537	18.6093	0.116801	0.0703621	17.338	17.2967	1.38715	1.04889	17.5202	17.4815	1.40399	1.04818	165671	87234.1	314634	3.60677	187976	1.13463	0.0967001	1.06932	0.134634	0.0693248	0.181233	0.0726146	0.187594	0.0629741	0.149268	0.0727942	0.563487	0.501736
313	PC(36:1)	HMDB0008037		Phospholipid Metabolism	0.8539	-0.393286	-0.353028	0.0665493	0.0358188	0.0358188	0.065276	0.773445	0.166924	0.253786	0.0297535	NO	23.8633	25.0843	NO	23.6645	25.0712	0.122746	0.0739436	24.496	24.4738	1.19403	1.0262	24.3954	24.3678	1.21512	1.02739	2.36606e+07	1.67139e+07	3.34945e+07	2.00399	2.20667e+07	0.932634	0.0539644	1.03811	-0.0673656	0.0381137	-0.212029	0.0351275	-0.185149	0.0665493	-0.174686	0.0358188	0.584178	0.538194
171	Dimethylglycine	HMDB0000092		1-Carbon, Folate Metabolism	0.85207	-0.366739	-0.35161	0.0671448	0.0899062	0.0899062	0.0676213	0.628105	0.00861506	0.956689	0.0563541	NO	25.5983	27.4824	YES	25.5402	27.3449	0.123161	0.0741932	26.5156	26.5404	1.26391	1.03475	26.3917	26.4425	1.25497	1.032	9.59408e+07	6.06231e+07	1.51834e+08	2.50455	8.8044e+07	0.917691	0.0670359	1.04756	-0.0823092	0.0475622	-0.171311	0.0899932	-0.184752	0.0671448	-0.140915	0.0899062	0.396657	0.345486
108	Ceramide(d18:1/20:2)			Ceramide Metabolism	0.83938	-0.360047	-0.330899	0.0713944	0.0892663	0.0892663	0.0719723	0.784255	0.000457644	0.558838	0.000269256	YES	15.0593	17.935	YES	15.0138	17.7518	0.130236	0.0784554	16.5982	16.4972	1.53096	1.06409	16.377	16.3828	1.5078	1.0586	99213.2	43056.6	228612	5.30957	85108.6	0.857836	0.121583	1.08793	-0.142164	0.0879282	-0.171653	0.0893433	-0.181999	0.0713944	-0.140987	0.0892663	0.45945	0.429412
337	PI(30:1)			Phospholipid Metabolism	0.83526	0.374745	0.280096	0.0728166	0.0643265	0.0643265	0.0721264	0.450916	3.78432e-15	0.61975	1.86804e-11	NO	10.2476	18.7561	NO	10.3344	19.9882	0.132104	0.079581	14.5563	14.5018	3.01436	1.17462	15.1528	15.1613	3.18543	1.17429	24092	2771.1	209456	75.5861	36429.1	1.51208	0.32809	1.25535	0.512084	0.25535	0.186869	0.0640171	0.181108	0.0728166	0.153423	0.0643265	0.575749	0.501838
441	Uridine	HMDB0000296		Pyrimidine Metabolism	0.82605	-0.37258	-0.337172	0.0760883	0.148847	0.148847	0.0752272	0.746545	0.167703	0.362253	0.0309876	YES	18.81	20.6941	NO	18.1253	21.2071	0.13729	0.0827046	19.7971	19.7521	1.39488	1.04974	19.6182	19.6662	1.42343	1.05018	910988	474481	1.74907e+06	3.68627	804750	0.883381	0.0994718	1.07138	-0.116619	0.0713812	-0.145827	0.149798	-0.179109	0.0760883	-0.119965	0.148847	0.482884	0.443137
178	Estriol	HMDB0000153	3106-85-2	Gonadal Steroids	0.82415	-0.309713	-0.317305	0.0767747	0.22541	0.22541	0.0822939	0.110806	1.70149e-08	0.00620135	7.05011e-10	NO	8.98324	17.2527	YES	10.087	15.32	0.137779	0.0829997	13.2992	13.118	3.07556	1.17807	12.7972	12.7035	2.22308	1.11716	10080.2	1114.65	91158.6	81.7825	7117.89	0.706129	0.285382	1.21873	-0.293871	0.218733	-0.122457	0.227235	-0.178698	0.0767747	-0.10058	0.22541	0.60096	0.511029
65	Arachidonyl carnitine	HMDB0006455		Fatty Acid Oxidation and Synthesis	0.8211	-0.405217	-0.299412	0.0778923	0.107037	0.107037	0.0748541	0.26548	0.338471	0.315832	0.108795	NO	17.0412	21.475	NO	16.9007	21.0937	0.138377	0.0833599	19.193	19.2581	1.52608	1.0636	18.9459	18.9972	1.68572	1.0751	599350	261740	1.37243e+06	5.24347	505001	0.842581	0.137212	1.09978	-0.157419	0.0997778	-0.162802	0.107388	-0.178036	0.0778923	-0.133637	0.107037	0.551716	0.46875
197	Glutamine	HMDB0000641		Bioamines and Neurotransmitter Metabolism	0.82096	-0.453604	-0.356651	0.0779415	0.0834658	0.0834658	0.0728423	0.892961	0.552315	0.705467	0.361118	YES	24.1142	25.1387	YES	23.7959	25.213	0.138377	0.0833599	24.6002	24.6264	1.17872	1.02427	24.4926	24.5044	1.27206	1.03393	2.54323e+07	1.84254e+07	3.51038e+07	1.90518	2.36044e+07	0.928126	0.0592888	1.04195	-0.0718735	0.041952	-0.174849	0.0834524	-0.178007	0.0779415	-0.143856	0.0834658	0.481822	0.401961
443	Vitamin K2	HMDB0030017		Microbiome Metabolism	0.81614	-0.311462	-0.349113	0.0797351	0.131021	0.131021	0.0846622	0.973949	0.249658	0.814272	0.123665	NO	21.0918	22.9258	YES	21.2913	22.6571	0.140809	0.0848246	22.0418	22.0088	1.28462	1.03721	21.9293	21.9742	1.20424	1.02611	4.31762e+06	2.64269e+06	7.05411e+06	2.66929	3.99361e+06	0.924956	0.0645023	1.04572	-0.0750442	0.0457241	-0.152542	0.131725	-0.17696	0.0797351	-0.125302	0.131021	0.598318	0.529514
140	Creatinine	HMDB0000562		SAM, SAH, Methionine, Cysteine, Glutathione Metabolism	0.8135	0.336042	0.342326	0.0807296	0.0796455	0.0796455	0.0825717	0.00734258	0.0986263	0.0843054	0.40315	YES	27.2404	27.6855	YES	27.2254	27.7623	0.141811	0.0854281	27.4465	27.463	1.07712	1.01089	27.4825	27.4938	1.06871	1.00926	1.82898e+08	1.58115e+08	2.11565e+08	1.33805	1.87521e+08	1.02528	0.0205224	1.01433	0.0252782	0.0143267	0.177054	0.0795724	0.176388	0.0807296	0.146764	0.0796455	0.467021	0.423529
440	Uric acid	HMDB0000289		Purine Metabolism	0.81181	-0.422147	-0.33891	0.0813711	0.168527	0.168527	0.0771898	0.358717	0.0784063	0.16086	0.0155335	NO	25.3385	26.6395	YES	25.2999	26.641	0.142185	0.0856538	26.0111	25.989	1.17215	1.02344	25.9144	25.9705	1.23722	1.02996	6.76282e+07	4.95358e+07	9.23287e+07	1.86388	6.32422e+07	0.935144	0.0541386	1.03824	-0.0648556	0.038239	-0.139093	0.169731	-0.176022	0.0813711	-0.114278	0.168527	0.470602	0.42549
333	PG(36:3)	HMDB0010606		Phospholipid Metabolism	0.8018	0.381871	0.470924	0.0852589	0.0860207	0.0860207	0.0828757	0.325528	0.00251885	0.662817	0.00592935	YES	13.4345	16.1628	NO	13.2194	16.8044	0.148199	0.0892763	14.7571	14.7987	1.42421	1.05293	14.9519	15.0119	1.51109	1.05892	27690.9	13846.2	55378.7	3.99955	31694.4	1.14458	0.111172	1.08011	0.144579	0.0801053	0.17342	0.0860472	0.173851	0.0852589	0.142382	0.0860207	0.523952	0.512868
231	Kynurenic acid	HMDB0000715		Tryptophan, Kynurenine, Serotonin, Melatonin Metabolism	0.78238	-0.418562	-0.240573	0.0932184	0.0364661	0.0364661	0.088125	0.761408	0.303523	0.542629	0.149138	NO	17.767	20.2037	NO	17.1686	20.4256	0.160637	0.0967693	18.9856	18.9854	1.36756	1.04672	18.7966	18.7971	1.54998	1.06266	519080	281049	958711	3.41119	455337	0.8772	0.109666	1.07898	-0.1228	0.0789781	-0.211293	0.0357815	-0.169641	0.0932184	-0.173545	0.0364661	0.613814	0.540441
285	Octadecanoylcarnitine	HMDB0000848		Fatty Acid Oxidation and Synthesis	0.78147	-0.444041	-0.214576	0.0936062	0.0756371	0.0756371	0.0874439	0.517681	0.000710516	0.731	0.00192407	NO	22.4721	25.1268	YES	22.3289	24.7519	0.160637	0.0967693	23.7847	23.7995	1.34986	1.04473	23.5925	23.5404	1.5803	1.06552	1.4451e+07	8.02666e+06	2.60173e+07	3.24136	1.26487e+07	0.87528	0.11121	1.08013	-0.12472	0.0801336	-0.179462	0.0755016	-0.169443	0.0936062	-0.147795	0.0756371	0.582074	0.509804
99	Ceramide(d18:1/18:1 OH)			Ceramide Metabolism	0.78086	-0.290671	-0.235965	0.0938663	0.185333	0.185333	0.100341	1.0574e-07	1.42968e-20	0.000108189	3.73756e-12	YES	15.3035	18.2684	NO	15.3728	18.0952	0.160637	0.0967693	16.9152	16.786	1.56841	1.06785	16.7264	16.734	1.3676	1.04437	123586	51152.5	298587	5.8372	108431	0.877375	0.113547	1.08188	-0.122625	0.0818848	-0.133796	0.186739	-0.169311	0.0938663	-0.11011	0.185333	0.598856	0.552083
84	CL(18:2/18:2/18:1/18:1)	HMDB0010243		Cardiolipin Metabolism	0.77856	-0.320502	-0.33684	0.09485	0.184185	0.184185	0.0969281	0.463587	0.168879	0.589995	0.0548585	NO	19.5636	21.8977	NO	19.3757	21.8616	0.161488	0.0972821	20.7354	20.7307	1.39732	1.05001	20.5807	20.6186	1.34709	1.04218	1.74568e+06	906121	3.36312e+06	3.71156	1.56818e+06	0.898323	0.0922483	1.06603	-0.101677	0.0660302	-0.134146	0.185577	-0.168813	0.09485	-0.110356	0.184185	0.518689	0.421569
46	9-Decenoylcarnitine	HMDB0013205		Fatty Acid Oxidation and Synthesis	0.77468	-0.461107	-0.00931919	0.0965325	0.0303655	0.0303655	0.0895378	0.116296	0.597001	0.0846631	0.705681	YES	25.6728	29.0596	YES	24.5817	28.9973	0.163514	0.0985026	27.215	27.3662	1.61592	1.07251	26.8957	26.7895	2.18187	1.11426	1.55783e+08	6.08157e+07	3.99046e+08	6.56156	1.24858e+08	0.801486	0.18591	1.13753	-0.198514	0.137534	-0.218727	0.0296242	-0.167972	0.0965325	-0.179686	0.0303655	0.731168	0.6875
24	3, 5-Tetradecadiencarnitine	HMDB0006707		Fatty Acid Oxidation and Synthesis	0.77188	-0.410472	-0.0448042	0.0977619	0.0311797	0.0311797	0.0926439	0.956668	5.29746e-07	0.539832	4.24529e-05	NO	16.333	20.5338	YES	14.7789	20.708	0.164414	0.0990447	18.2266	18.4334	1.77103	1.08694	17.8881	17.7434	2.21145	1.11634	306731	100055	940328	9.39815	242588	0.79088	0.199195	1.14806	-0.20912	0.148058	-0.217665	0.030445	-0.167364	0.0977619	-0.178796	0.0311797	0.682618	0.661458
368	Purine	HMDB0001366		Purine Metabolism	0.77122	-0.395201	-0.298889	0.0980542	0.0552672	0.0552672	0.0936965	0.499973	0.0373048	0.380664	0.0162996	YES	20.8674	22.0479	YES	20.7481	22.018	0.164414	0.0990447	21.4928	21.4576	1.19726	1.02661	21.3901	21.3831	1.26684	1.03334	2.95097e+06	2.07357e+06	4.19963e+06	2.02532	2.74831e+06	0.931323	0.0606188	1.04291	-0.0686768	0.042913	-0.193623	0.0548237	-0.16722	0.0980542	-0.159488	0.0552672	0.511063	0.431985
286	Octanoylcarnitine	HMDB0000791	25243-95-2	Fatty Acid Oxidation and Synthesis	0.76879	-0.49843	0.372255	0.0991304	0.0153287	0.0153287	0.0908862	0.375141	0.0361493	0.514433	0.0621163	YES	23.1189	27.4664	YES	22.1977	27.3312	0.165383	0.0996285	25.2033	25.2926	1.72798	1.08305	24.81	24.7644	2.70317	1.14786	3.86329e+07	1.32246e+07	1.12858e+08	8.53399	2.94144e+07	0.761383	0.229846	1.17271	-0.238617	0.17271	-0.244913	0.014556	-0.166694	0.0991304	-0.201119	0.0153287	0.670827	0.609804
126	Cholesterol	HMDB0000067		Cholesterol, Cortisol, Non-Gonadal Steroid Metabolism	0.76716	-0.340145	-0.315971	0.0998578	0.0509901	0.0509901	0.0993287	0.191962	0.277392	0.629466	0.553505	YES	24.7566	26.6109	YES	24.5222	26.4866	0.165764	0.0998578	25.6323	25.6838	1.30683	1.03981	25.501	25.5044	1.31826	1.03906	5.20096e+07	3.07816e+07	8.78772e+07	2.85486	4.74845e+07	0.912994	0.0789132	1.05622	-0.0870057	0.0562221	-0.197138	0.0504861	-0.166342	0.0998578	-0.16195	0.0509901	0.572066	0.45098
245	L-Phenylalanine	HMDB0000159		Tyrosine and Phenylalanine Metabolism	0.7648	-0.407474	-0.319647	0.100923	0.059378	0.059378	0.0956738	0.706729	0.101835	0.699772	0.137506	YES	26.5254	27.3601	YES	26.1892	27.4877	0.166699	0.100421	26.9682	26.9428	1.16053	1.02195	26.8807	26.8385	1.23044	1.02918	1.3129e+08	9.80638e+07	1.75775e+08	1.79246	1.23563e+08	0.941141	0.0519885	1.03669	-0.058859	0.0366929	-0.190453	0.0589945	-0.165828	0.100923	-0.157142	0.059378	0.629984	0.562745
227	Inosine_neg	HMDB0000195		Purine Metabolism	0.76057	-0.383052	-0.257173	0.102846	0.107772	0.107772	0.0987643	0.366686	0.279028	0.262257	0.186465	NO	18.6368	22.2381	YES	18.5657	21.7625	0.169034	0.101828	20.4536	20.4375	1.50558	1.0615	20.2274	20.1641	1.6884	1.07534	1.43594e+06	643926	3.20213e+06	4.97282	1.22763e+06	0.854929	0.135631	1.09857	-0.145071	0.0985729	-0.162462	0.108134	-0.164913	0.102846	-0.133608	0.107772	0.630658	0.560784
338	PI(32:2)	HMDB0009798		Phospholipid Metabolism	0.75882	0.385029	0.653136	0.103652	0.0946781	0.0946781	0.0993782	0.591129	5.14004e-09	0.580034	1.27388e-06	NO	11.4286	17.5122	NO	10.8867	18.9626	0.169519	0.10212	14.4107	14.4704	2.0715	1.11208	14.8152	14.9246	2.56801	1.13973	21779.9	5225.59	90776.7	17.3716	28829.3	1.32367	0.243086	1.18352	0.323668	0.183522	0.168819	0.0948393	0.164533	0.103652	0.13859	0.0946781	0.501682	0.491319
306	PC(20:5/P-16:0)	HMDB0011222		Plasmalogen Metabolism	0.75498	-0.334675	-0.22444	0.105438	0.0780107	0.0780107	0.104886	0.00312527	2.84957e-10	0.0119422	8.33558e-08	YES	17.0998	20.1123	YES	17.6109	19.2436	0.171595	0.103371	18.6929	18.606	1.47737	1.05858	18.5045	18.4273	1.49652	1.0575	423775	197213	910617	4.61743	371888	0.877558	0.115108	1.08306	-0.122442	0.0830565	-0.178024	0.0779121	-0.163699	0.105438	-0.146219	0.0780107	0.468267	0.419608
125	Cholestenone	HMDB0000921		Cholesterol, Cortisol, Non-Gonadal Steroid Metabolism	0.75379	0.295014	0.302109	0.105997	0.101746	0.101746	0.110326	1.38192e-06	0.294442	0.000484988	0.493287	YES	19.26	21.2238	YES	19.5502	21.4048	0.171664	0.103412	20.257	20.2419	1.41241	1.05166	20.4039	20.4775	1.31617	1.03883	1.25302e+06	636850	2.46536e+06	3.87118	1.38739e+06	1.10724	0.0911095	1.06519	0.107236	0.065189	0.165306	0.102016	0.163441	0.105997	0.136234	0.101746	0.463807	0.397059
121	Ceramide(d18:1/26:0)	HMDB0004955		Ceramide Metabolism	0.74923	-0.343907	-0.242578	0.108151	0.20468	0.20468	0.10647	0.00297697	5.36515e-11	0.0119312	7.02275e-08	YES	14.2208	16.7137	YES	13.8713	16.7789	0.174302	0.105001	15.5256	15.4672	1.48662	1.05954	15.3288	15.3251	1.54677	1.06235	47169.5	21684.6	102606	4.73172	41156.8	0.872529	0.120734	1.08729	-0.127471	0.0872881	-0.128121	0.206298	-0.162454	0.108151	-0.105231	0.20468	0.481958	0.340074
104	Ceramide(d18:1/20:0)	HMDB0004951		Ceramide Metabolism	0.74071	-0.300282	-0.327817	0.112276	0.135554	0.135554	0.115113	0.0854446	0.049425	0.199394	0.00454909	NO	17.0517	22.061	NO	17.4455	21.1825	0.180076	0.10848	19.5192	19.5564	1.64157	1.07498	19.3045	19.314	1.53457	1.06119	751406	284423	1.98511e+06	6.97943	647494	0.86171	0.134982	1.09808	-0.13829	0.0980794	-0.150771	0.136322	-0.160606	0.112276	-0.12381	0.135554	0.484852	0.428819
264	MHC(18:1/24:0)	HMDB0004978		Glycosphingolipid Metabolism	0.73873	-0.315819	-0.30166	0.113254	0.0866416	0.0866416	0.11396	0.784099	0.154702	0.832684	0.0816611	NO	12.5118	15.5605	YES	12.412	15.1441	0.180771	0.108898	14.0062	14.0362	1.44208	1.05485	13.8394	13.7781	1.42381	1.05022	16454.7	8029.22	33721.6	4.19986	14658.2	0.890817	0.104557	1.07516	-0.109183	0.075164	-0.173078	0.0866778	-0.160176	0.113254	-0.142341	0.0866416	0.32146	0.272059
110	Ceramide(d18:1/22:0)	HMDB0004952		Ceramide Metabolism	0.73691	-0.302862	-0.314639	0.114157	0.101789	0.101789	0.116427	0.471509	0.167976	0.568773	0.0424724	NO	19.6871	22.8083	YES	19.8754	22.1558	0.181341	0.109242	21.2643	21.2477	1.53682	1.06469	21.0765	21.0156	1.4661	1.05449	2.51871e+06	1.08492e+06	5.84732e+06	5.38962	2.21135e+06	0.877969	0.118476	1.08559	-0.122031	0.0855878	-0.165285	0.10206	-0.159781	0.114157	-0.135825	0.101789	0.614481	0.555147
448	cis-aconitic acid	HMDB0000072		Krebs Cycle	0.73137	0.319598	0.307336	0.116937	0.069532	0.069532	0.116832	0.189542	9.88948e-05	0.11719	2.58019e-05	NO	16.6147	19.1901	YES	16.7154	19.3693	0.184049	0.110873	17.9271	17.9024	1.41937	1.05241	18.0886	18.0424	1.42301	1.05014	249226	125454	495109	3.94653	278742	1.11843	0.102043	1.07329	0.118432	0.073292	0.183337	0.0693021	0.158581	0.116937	0.150689	0.069532	0.511077	0.439236
372	Retinol	HMDB0000305	68-26-8	Vitamin A (Retinol), Carotenoid Metabolism	0.73131	0.33994	0.37703	0.116971	0.0892643	0.0892643	0.114811	0.674209	0.13593	0.736176	0.0706928	NO	20.7935	22.8134	YES	20.936	23.0193	0.184049	0.110873	21.8456	21.8034	1.27319	1.03586	21.9641	21.9777	1.31238	1.03842	3.76868e+06	2.34747e+06	6.05032e+06	2.57738	4.09116e+06	1.08557	0.0744391	1.05295	0.0855682	0.0529516	0.171654	0.0893413	0.158567	0.116971	0.141016	0.0892643	0.542681	0.465074
371	Quinolinic Acid	HMDB0000232		Tryptophan, Kynurenine, Serotonin, Melatonin Metabolism	0.72935	0.606868	1.41314	0.117967	0.13009	0.13009	0.106388	0.300425	0.257516	0.415136	0.48226	NO	17.5399	18.6605	YES	17.5631	18.7333	0.184741	0.11129	18.0676	18.1002	1.14161	1.01951	18.1835	18.1482	1.385	1.0462	274716	211910	356137	1.6806	297707	1.08369	0.0708718	1.05035	0.0836901	0.0503512	0.152911	0.130781	0.158142	0.117967	0.125892	0.13009	0.373155	0.311765
13	2,3-Diphosphoglyceric acid	HMDB0001294		Glycolysis and Gluconeogenesis Metabolism	0.72662	-0.356889	-0.311744	0.119365	0.17849	0.17849	0.115588	0.427084	0.153217	0.297201	0.214116	NO	15.6121	17.2416	YES	15.5134	17.1491	0.186053	0.11208	16.425	16.4269	1.21185	1.02842	16.326	16.3312	1.26734	1.0334	87984.8	60373.4	128224	2.12385	82153.3	0.933722	0.0623036	1.04413	-0.0662781	0.0441316	-0.135908	0.179815	-0.15755	0.119365	-0.111638	0.17849	0.554936	0.44902
143	Cysteine-S-sulfate	HMDB0000731	1637-71-4	SAM, SAH, Methionine, Cysteine, Glutathione Metabolism	0.72113	-0.391088	0.010496	0.12222	0.213578	0.213578	0.116011	0.00024434	1.9798e-05	6.04819e-05	0.000862036	YES	15.0948	19.0954	NO	12.6582	21.0386	0.189612	0.114224	16.9468	17.0951	2.328	1.13118	16.4701	16.8484	3.35529	1.18278	126330	24111.3	661899	27.4518	90778.6	0.718584	0.300459	1.23154	-0.281416	0.231536	-0.125642	0.215287	-0.15636	0.12222	-0.103165	0.213578	0.500749	0.372549
129	Cinnamoylglycine	HMDB0011621		Tyrosine and Phenylalanine Metabolism	0.71498	-0.340665	-0.299239	0.125478	0.135498	0.135498	0.122468	0.682038	0.105075	0.859419	0.359066	YES	19.9375	21.0763	NO	19.5103	21.303	0.19305	0.116295	20.4852	20.5069	1.18946	1.02563	20.4	20.4066	1.22601	1.02866	1.46781e+06	1.04468e+06	2.06232e+06	1.97411	1.38357e+06	0.942607	0.0547262	1.03866	-0.0573926	0.038662	-0.150792	0.136266	-0.155026	0.125478	-0.124247	0.135498	0.469261	0.373162
173	Dodecanoylcarnitine	HMDB0002250		Fatty Acid Oxidation and Synthesis	0.71475	-0.485838	0.688812	0.125599	0.00932898	0.00932898	0.11559	0.163255	0.124276	0.253916	0.0214457	NO	23.0343	27.9257	YES	22.494	27.2306	0.19305	0.116295	25.4349	25.48	1.68814	1.07937	25.0679	24.8623	2.7532	1.15079	4.53603e+07	1.62539e+07	1.26589e+08	7.78819	3.51717e+07	0.775384	0.230644	1.17336	-0.224616	0.173358	-0.262615	0.00863783	-0.154977	0.125599	-0.215762	0.00932898	0.743716	0.709804
12	15-HETE	HMDB0000908		Eicosanoid and Resolvin Metabolism	0.713	0.572959	1.63212	0.12654	0.440805	0.440805	0.114786	0.624598	0.133979	0.722841	0.0556494	NO	12.3106	14.9544	YES	11.6877	15.9895	0.1936	0.116626	13.6411	13.6325	1.33009	1.04249	13.8769	13.8386	1.96263	1.09802	12775.7	7304.32	22345.6	3.05923	15044.1	1.17755	0.147653	1.10777	0.177548	0.107766	0.077866	0.443628	0.154597	0.12654	0.0639991	0.440805	0.726334	0.664706
383	SM(d18:1/16:2)			Sphingomyelin Metabolism	0.7118	0.301482	0.373844	0.127189	0.283627	0.283627	0.128265	6.81071e-05	0.163412	0.00231196	0.161776	YES	19.1414	21.5446	YES	19.4654	21.2524	0.193701	0.116687	20.2477	20.343	1.38262	1.04839	20.3887	20.3589	1.36008	1.04357	1.24503e+06	659783	2.3494e+06	3.56087	1.37277e+06	1.1026	0.0918371	1.06573	0.102604	0.0657264	0.108309	0.285918	0.154337	0.127189	0.0891276	0.283627	0.592967	0.5
77	BMP(22:6/22:6)			Phospholipid Metabolism	0.70956	-0.30989	-0.280496	0.128404	0.0561959	0.0561959	0.128286	0.203287	0.0456441	0.119642	0.0865105	YES	12.1832	15.2794	YES	11.7089	15.0606	0.194658	0.117264	13.5622	13.7313	1.71928	1.08225	13.32	13.3848	1.72645	1.07867	12095.9	4181.74	34988.1	8.36688	10226	0.845411	0.157925	1.11568	-0.154589	0.115681	-0.19289	0.0557658	-0.153851	0.128404	-0.158478	0.0561959	0.568968	0.45098
66	Arginine	HMDB0000517		GABA, Glutamate, Arginine, Ornithine, Proline Metabolism	0.70737	-0.346008	-0.268401	0.129599	0.187717	0.187717	0.12577	0.979023	0.00269187	0.950927	0.0207221	NO	21.4629	23.867	YES	21.2862	23.8853	0.195577	0.117817	22.6296	22.6649	1.37836	1.04792	22.4694	22.5858	1.48212	1.05608	6.48903e+06	3.45965e+06	1.2171e+07	3.518	5.80711e+06	0.894911	0.103716	1.07454	-0.105089	0.0745375	-0.133074	0.189149	-0.153377	0.129599	-0.109267	0.187717	0.542205	0.512153
5	1-Pyrroline-5-carboxylic acid	HMDB0001301		GABA, Glutamate, Arginine, Ornithine, Proline Metabolism	0.70554	0.317735	0.4497	0.130605	0.185362	0.185362	0.129367	0.229898	0.0411752	0.674676	0.0941818	YES	15.2929	18.5702	YES	15.3115	18.9094	0.196203	0.118195	16.859	16.9316	1.55825	1.06684	17.0624	17.1104	1.60485	1.0678	118872	49832.4	283561	5.6903	136863	1.15135	0.132925	1.09651	0.15135	0.0965143	0.133787	0.186767	0.152981	0.130605	0.109973	0.185362	0.39565	0.358456
21	2-Picolinic acid	HMDB0002243		Tryptophan, Kynurenine, Serotonin, Melatonin Metabolism	0.70445	0.322274	0.330426	0.131212	0.0744939	0.0744939	0.129429	0.686048	0.372374	0.234956	0.119105	NO	22.7952	23.446	YES	22.8539	23.4883	0.196227	0.118209	23.1303	23.1206	1.08437	1.01189	23.168	23.1711	1.0929	1.01239	9.18175e+06	7.83386e+06	1.07616e+07	1.37372	9.42459e+06	1.02645	0.0246252	1.01722	0.0264483	0.0172154	0.180168	0.0743407	0.152743	0.131212	0.148316	0.0744939	0.534647	0.407986
250	L-Tyrosine	HMDB0000158		Tyrosine and Phenylalanine Metabolism	0.68652	-0.297204	-0.272164	0.141428	0.233507	0.233507	0.14162	0.242958	3.90055e-07	0.586097	0.000217245	YES	19.7407	21.4786	NO	19.1104	21.8937	0.208604	0.125665	20.5833	20.6096	1.33401	1.04293	20.4597	20.502	1.3311	1.04046	1.57105e+06	893061	2.76375e+06	3.0947	1.44209e+06	0.917915	0.0833784	1.0595	-0.0820847	0.0594962	-0.120347	0.235406	-0.148856	0.141428	-0.0991129	0.233507	0.475831	0.404412
74	BMP(18:1/20:4)			Phospholipid Metabolism	0.68623	-0.299347	-0.286277	0.141599	0.14592	0.14592	0.14149	0.120251	0.116682	0.163925	0.0458575	NO	13.1375	15.7129	NO	13.1358	15.5666	0.208604	0.125665	14.4648	14.4252	1.33641	1.04321	14.3395	14.3512	1.33909	1.04132	22611.4	12808.2	39917.9	3.11659	20731.4	0.916855	0.0844779	1.0603	-0.0831451	0.0603039	-0.146886	0.146831	-0.148793	0.141599	-0.120813	0.14592	0.493144	0.476471
408	SM(d18:1/26:1 OH)			Sphingomyelin Metabolism	0.68568	0.314779	0.383339	0.141923	0.178497	0.178497	0.139936	0.728521	0.377848	0.995559	0.845455	NO	15.1869	17.2405	YES	15.5392	17.125	0.208604	0.125665	16.2142	16.2137	1.28358	1.03709	16.3276	16.3321	1.31752	1.03898	76026.6	46607.8	124014	2.66081	82242.2	1.08176	0.0761808	1.05422	0.081755	0.0542235	0.135906	0.179822	0.148673	0.141923	0.111592	0.178497	0.371889	0.300347
280	N-oleoylethanolamine	HMDB0002088		Endocannabinoid Metabolism	0.68554	-0.310935	-0.279739	0.142002	0.101053	0.101053	0.140437	0.106836	0.712655	0.0150238	0.36785	YES	18.6378	21.3661	NO	17.6315	21.7491	0.208604	0.125665	19.8541	20.002	1.59338	1.07031	19.6451	19.6903	1.65492	1.07236	947733	380312	2.36174e+06	6.21001	819932	0.865151	0.140599	1.10236	-0.134849	0.102363	-0.165642	0.101313	-0.148644	0.142002	-0.136144	0.101053	0.479555	0.405882
70	BMP(18:1/16:1)			Phospholipid Metabolism	0.68434	0.309996	0.361719	0.142712	0.149866	0.149866	0.141188	0.656719	8.20901e-08	0.515171	6.34327e-07	NO	15.9658	20.6455	NO	15.7775	21.4043	0.208724	0.125737	18.3121	18.3056	1.85262	1.09411	18.5878	18.5909	1.94509	1.09665	325451	97190.8	1.0898e+06	11.213	394002	1.21063	0.185887	1.13752	0.210633	0.137516	0.145462	0.15083	0.148383	0.142712	0.119463	0.149866	0.497542	0.425347
56	Adipoylcarnitine	HMDB0061677		Fatty Acid Oxidation and Synthesis	0.67863	0.323594	0.40928	0.146114	0.266706	0.266706	0.142832	0.0778559	4.36605e-08	0.094601	9.34313e-07	YES	18.7006	21.3306	YES	18.1781	21.8531	0.212763	0.12817	19.9739	20.0156	1.5227	1.06325	20.1702	20.0156	1.64125	1.07112	1.02978e+06	451671	2.34784e+06	5.19812	1.17988e+06	1.14576	0.132874	1.09648	0.145758	0.0964757	0.112196	0.268878	0.147144	0.146114	0.0921883	0.266706	0.560069	0.494485
105	Ceramide(d18:1/20:1 OH)			Ceramide Metabolism	0.67519	-0.270682	-0.280426	0.148188	0.153853	0.153853	0.1518	0.565255	4.41137e-08	0.91455	3.38243e-05	YES	15.3744	18.5345	NO	15.39	18.1302	0.213937	0.128878	16.9614	16.9545	1.51795	1.06277	16.7985	16.7601	1.42402	1.05024	127615	56316.8	289176	5.1348	113982	0.893176	0.112761	1.0813	-0.106824	0.0812959	-0.144053	0.15487	-0.1464	0.148188	-0.118447	0.153853	0.533081	0.44902
31	3-Hydroxyisovaleryl Carnitine			Branch Chain Amino Acid Metabolism	0.67502	-0.297358	-0.27458	0.14829	0.172912	0.172912	0.147778	0.864829	0.115501	0.938531	0.106418	NO	21.4641	24.5261	YES	21.6441	24.1182	0.213937	0.128878	22.9976	22.9951	1.44047	1.05468	22.841	22.8811	1.45434	1.05331	8.3745e+06	4.09536e+06	1.71248e+07	4.1815	7.51323e+06	0.897156	0.107303	1.07721	-0.102844	0.0772129	-0.137674	0.17417	-0.146363	0.14829	-0.113034	0.172912	0.369907	0.325368
30	3-Hydroxyhexadecenoylcarnitine	HMDB0013333		Fatty Acid Oxidation and Synthesis	0.6732	-0.400584	-0.0916786	0.1494	0.0594268	0.0594268	0.140611	0.589727	0.418267	0.644968	0.35304	NO	18.7785	21.993	NO	18.2173	22.0737	0.213937	0.128878	20.3415	20.3857	1.41243	1.05166	20.1419	20.1455	1.75737	1.08133	1.3286e+06	675239	2.61414e+06	3.87143	1.15696e+06	0.870814	0.13418	1.09747	-0.129186	0.0974692	-0.190416	0.0590441	-0.145968	0.1494	-0.156507	0.0594268	0.649946	0.630515
219	Hydroxyproline	HMDB0000725		Collagen Metabolism	0.67201	0.307184	0.420008	0.150128	0.221395	0.221395	0.14823	0.787978	0.00293063	0.43896	0.00022192	YES	20.0738	22.9399	YES	20.2492	23.2162	0.213937	0.128878	21.6048	21.5069	1.53764	1.06477	21.7954	21.7327	1.60326	1.06765	3.18922e+06	1.3723e+06	7.41172e+06	5.40093	3.63985e+06	1.1413	0.13083	1.09492	0.141297	0.0949232	0.123524	0.223181	0.145711	0.150128	0.101557	0.221395	0.415509	0.382353
298	PA(18:1/18:1)	HMDB0007865		Phospholipid Metabolism	0.67121	-0.289229	-0.268157	0.150622	0.172857	0.172857	0.150988	0.456736	0.000346194	0.704671	0.00406888	YES	22.6007	24.5501	NO	22.4774	24.4825	0.213937	0.128878	23.5753	23.5754	1.28951	1.03778	23.4692	23.48	1.28446	1.03533	1.24987e+07	7.59332e+06	2.05731e+07	2.70937	1.16125e+07	0.929098	0.0732897	1.05211	-0.0709017	0.0521131	-0.137692	0.174115	-0.145536	0.150622	-0.113362	0.172857	0.450123	0.4
323	PE(36:2)	HMDB0008994		Phospholipid Metabolism	0.67078	-0.279946	-0.292565	0.150885	0.181909	0.181909	0.152624	0.291538	0.035191	0.489878	0.00174793	NO	19.0371	24.5059	NO	19.6488	23.4362	0.213937	0.128878	21.7544	21.7715	1.78177	1.0879	21.5211	21.5425	1.70506	1.0768	3.53766e+06	1.14038e+06	1.09745e+07	9.62356	3.00948e+06	0.850698	0.161775	1.11866	-0.149302	0.118663	-0.134845	0.183275	-0.145443	0.150885	-0.110755	0.181909	0.385138	0.341176
419	Sphingosine(d18:1)	HMDB0000252		Sphingomyelin Metabolism	0.66894	0.257561	0.169797	0.152019	0.229464	0.229464	0.157756	0.576535	1.63802e-05	0.565258	0.000354104	YES	14.024	17.0351	NO	14.1948	17.2089	0.213937	0.128878	15.5115	15.5296	1.62664	1.07354	15.6923	15.7018	1.45414	1.05329	46711.9	18001.1	121215	6.73376	52947.8	1.1335	0.126858	1.09191	0.133496	0.0919134	0.121394	0.231326	0.145045	0.152019	0.0996671	0.229464	0.521589	0.413725
82	CL(18:2/18:1/18:1/20:4)	HMDB0057992		Cardiolipin Metabolism	0.66885	0.284537	0.337797	0.152076	0.319703	0.319703	0.15298	0.141247	0.278862	0.0347296	0.496342	YES	15.489	18.4425	NO	15.3686	18.6627	0.213937	0.128878	16.8624	16.9658	1.47666	1.0585	17.0224	17.0156	1.45398	1.05328	119146	55499.6	255782	4.60872	133121	1.11729	0.111068	1.08003	0.117292	0.0800274	0.100517	0.322204	0.145025	0.152076	0.0826256	0.319703	0.480515	0.447917
131	Citric_Isocitric			Krebs Cycle	0.66764	0.328969	0.426479	0.152831	0.262179	0.262179	0.148457	0.988851	0.00237214	0.794408	0.0210029	NO	19.1865	21.4337	NO	19.0633	21.7291	0.214092	0.128971	20.3017	20.3101	1.333	1.04282	20.4381	20.3962	1.42949	1.0508	1.29248e+06	735794	2.27033e+06	3.08555	1.42065e+06	1.09917	0.0936435	1.06706	0.0991704	0.0670616	0.113264	0.264317	0.144761	0.152831	0.0932053	0.262179	0.446746	0.402574
305	PC(20:4/P-16:0)	HMDB0011220		Plasmalogen Metabolism	0.66093	-0.271746	-0.251855	0.157043	0.14209	0.14209	0.159482	0.055659	9.43657e-09	0.211867	7.33946e-06	YES	20.5546	22.5544	YES	20.4757	22.3987	0.219068	0.131969	21.6295	21.5545	1.38649	1.04882	21.5014	21.4372	1.34017	1.04144	3.24435e+06	1.70991e+06	6.15578e+06	3.60007	2.96867e+06	0.915029	0.0903339	1.06462	-0.084971	0.0646165	-0.148296	0.142949	-0.143307	0.157043	-0.121851	0.14209	0.529882	0.514706
417	Sphingosine	HMDB0000252		Sphingomyelin Metabolism	0.65492	0.248594	0.199145	0.160887	0.133688	0.133688	0.167517	0.634422	0.0819793	0.258251	0.0155418	YES	15.6256	17.3563	NO	15.8688	17.3054	0.223491	0.134633	16.5255	16.4909	1.26156	1.03447	16.6088	16.5871	1.18834	1.02422	94332.5	59825.3	148743	2.48629	99941.5	1.05946	0.0598541	1.04236	0.0594602	0.0423603	0.151494	0.13443	0.142004	0.160887	0.124714	0.133688	0.510607	0.459559
78	Benzoic acid	HMDB0001870		Microbiome Metabolism	0.64721	0.31847	0.302728	0.165921	0.0643009	0.0643009	0.161425	1.41459e-10	1.141e-14	6.21378e-08	9.58721e-11	YES	20.8333	21.7646	YES	20.7066	22.0278	0.229524	0.138267	21.3689	21.2989	1.26659	1.03507	21.4775	21.3672	1.34106	1.04154	2.70813e+06	1.70412e+06	4.30368e+06	2.52546	2.91983e+06	1.07817	0.0769445	1.05478	0.0781696	0.0547817	0.186887	0.0639911	0.140333	0.165921	0.153837	0.0643009	0.588596	0.515686
128	Choline	HMDB0000097		1-Carbon, Folate Metabolism	0.63649	0.286946	0.308821	0.173116	0.209697	0.209697	0.1716	0.856594	0.0237344	0.683559	0.0566538	NO	22.242	24.1711	NO	22.2299	24.3483	0.238484	0.143665	23.1928	23.2066	1.26069	1.03437	23.2887	23.2891	1.28212	1.03506	9.58793e+06	6.08877e+06	1.5098e+07	2.47965	1.02469e+07	1.06873	0.069632	1.04945	0.0687339	0.049449	0.126714	0.211367	0.138009	0.173116	0.104241	0.209697	0.354398	0.279412
169	Desmosterol	HMDB0002719		Cholesterol, Cortisol, Non-Gonadal Steroid Metabolism	0.63494	-0.281867	-0.228441	0.174178	0.0227585	0.0227585	0.173266	0.0196583	0.992243	0.0237026	0.414835	YES	17.5398	19.2859	YES	17.3469	19.2376	0.238955	0.143949	18.4122	18.4129	1.30381	1.03945	18.3043	18.2922	1.3189	1.03913	348844	207403	586744	2.82901	323711	0.927951	0.0786338	1.05602	-0.0720485	0.0560175	-0.230059	0.0219749	-0.137672	0.174178	-0.189147	0.0227585	0.659334	0.578125
246	L-Proline	HMDB0000162		GABA, Glutamate, Arginine, Ornithine, Proline Metabolism	0.62471	0.265258	0.253894	0.181287	0.162075	0.162075	0.182268	0.689227	0.029872	0.245936	0.021735	NO	26.1669	27.9341	YES	26.3766	27.9247	0.246774	0.148659	27.0353	27.0505	1.25752	1.03399	27.123	27.1506	1.24585	1.03095	1.3754e+08	8.77767e+07	2.15515e+08	2.45526	1.46159e+08	1.06267	0.0652629	1.04628	0.0626666	0.0462755	0.141232	0.163199	0.135454	0.181287	0.116336	0.162075	0.407333	0.360784
276	N-Acetylornithine	HMDB0003357		GABA, Glutamate, Arginine, Ornithine, Proline Metabolism	0.6246	-0.244708	-0.216661	0.181364	0.519121	0.519121	0.186379	2.64917e-09	4.45456e-18	1.61998e-05	1.7997e-10	YES	19.0025	20.4588	YES	19.036	20.3581	0.246774	0.148659	19.7578	19.7307	1.29251	1.03814	19.6672	19.6971	1.22971	1.02909	886499	536124	1.46586e+06	2.73417	832548	0.939141	0.0680222	1.04828	-0.0608588	0.0482786	-0.0651247	0.521891	-0.13543	0.181364	-0.0535376	0.519121	0.475306	0.463542
249	L-Tryptophan	HMDB0000929		Tryptophan, Kynurenine, Serotonin, Melatonin Metabolism	0.62288	-0.305643	-0.256501	0.182579	0.176175	0.176175	0.17799	0.456494	0.601683	0.333	0.469625	NO	27.0307	28.6341	NO	26.6348	28.7714	0.247136	0.148877	27.7774	27.8324	1.19822	1.02673	27.6977	27.7031	1.25085	1.03153	2.3006e+08	1.61401e+08	3.27925e+08	2.03174	2.17689e+08	0.946227	0.0587658	1.04157	-0.0537726	0.0415744	-0.136636	0.177472	-0.135058	0.182579	-0.112569	0.176175	0.603254	0.549632
359	Phenyllactic acid	HMDB0000779		Microbiome Metabolism	0.62212	-0.258602	-0.239875	0.183119	0.377282	0.377282	0.185094	0.0160558	5.6263e-08	0.0126729	1.12719e-07	YES	20.4255	23.4735	YES	20.6616	23.2014	0.247136	0.148877	21.9566	21.9495	1.56198	1.06721	21.7902	21.9315	1.50661	1.05848	4.06999e+06	1.69821e+06	9.75428e+06	5.74387	3.62667e+06	0.891077	0.124623	1.09022	-0.108923	0.0902229	-0.0891878	0.380004	-0.134893	0.183119	-0.0732324	0.377282	0.485832	0.376838
418	Sphingosine 1-phosphate	HMDB0000277		Sphingomyelin Metabolism	0.62056	0.323076	0.453743	0.184231	0.290003	0.290003	0.177841	0.560513	0.427469	0.332975	0.219986	NO	17.0602	19.2112	NO	16.9072	19.4817	0.24763	0.149175	18.1276	18.1357	1.25931	1.0342	18.2351	18.1945	1.36697	1.0443	286388	182262	449999	2.46897	308535	1.07733	0.0791536	1.0564	0.0773332	0.0563981	0.106886	0.292335	0.134554	0.184231	0.087817	0.290003	0.363794	0.301961
215	Homoarginine	HMDB0000670		Polyamine Metabolism	0.61902	-0.297605	-0.192224	0.18533	0.442899	0.442899	0.181393	0.0856631	2.00565e-10	0.320375	3.21628e-07	YES	19.0477	22.5114	YES	18.7885	22.4841	0.248103	0.14946	20.7593	20.7796	1.57727	1.06873	20.5636	20.6363	1.72612	1.07864	1.77485e+06	726549	4.33571e+06	5.96754	1.54976e+06	0.873176	0.145338	1.10599	-0.126824	0.10599	-0.0775097	0.445723	-0.134221	0.18533	-0.0636687	0.442899	0.411853	0.376838
160	Deoxycholic acid	HMDB0000626		Bile Salt Metabolism	0.60856	0.256668	0.166097	0.192937	0.107031	0.107031	0.194227	0.0888731	0.000186227	0.0366232	4.19227e-06	NO	13.738	23.9649	YES	16.4873	22.1033	0.257249	0.154969	18.4967	18.8515	3.27031	1.18867	18.9355	19.2953	3.07284	1.16845	369886	36263.9	3.77278e+06	104.037	501357	1.35543	0.335583	1.26189	0.355435	0.261887	0.162805	0.107382	0.131953	0.192937	0.13372	0.107031	0.528642	0.501736
358	Phenylacetylglutamine	HMDB0006344		Urea Cycle	0.60732	0.257419	0.226392	0.193854	0.181895	0.181895	0.194913	0.220915	1.21214e-09	0.323576	6.78504e-07	YES	20.8523	26.6665	NO	20.7135	27.3414	0.257301	0.155001	23.7361	23.7594	2.17496	1.12001	24.0246	24.0275	2.10338	1.10861	1.39724e+07	3.04695e+06	6.4073e+07	21.0286	1.70662e+07	1.22142	0.221056	1.16559	0.221424	0.165586	0.13485	0.18326	0.131684	0.193854	0.110835	0.181895	0.577036	0.539931
255	Linoleic acid	HMDB0000673		Fatty Acid Oxidation and Synthesis	0.60642	-0.274284	-0.206765	0.194526	0.163182	0.163182	0.192781	0.620885	0.0946955	0.618935	0.00934929	NO	16.118	20.511	NO	15.5029	20.5329	0.257301	0.155001	18.3035	18.3145	1.72901	1.08314	18.0869	18.0179	1.80715	1.08552	323525	110618	946218	8.55393	278410	0.86055	0.165205	1.12133	-0.13945	0.121326	-0.140861	0.16432	-0.131487	0.194526	-0.115661	0.163182	0.553411	0.525735
302	PC(16:0/20:4)	HMDB0008138		Phospholipid Metabolism	0.60132	0.233173	0.205517	0.198336	0.302962	0.302962	0.204024	0.416023	0.570822	0.406485	0.822807	NO	21.117	22.8731	YES	21.2769	22.7815	0.260272	0.15679	21.9638	21.9951	1.25695	1.03392	22.0407	22.0292	1.19728	1.02528	4.09043e+06	2.61281e+06	6.40366e+06	2.45087	4.31446e+06	1.05477	0.0601122	1.04255	0.0547702	0.0425469	0.104056	0.305372	0.130382	0.198336	0.0855172	0.302962	0.448148	0.420956
137	Cortisol	HMDB0000063		Cholesterol, Cortisol, Non-Gonadal Steroid Metabolism	0.60131	-0.299417	-0.138374	0.19834	0.226747	0.226747	0.193127	0.296923	6.80683e-06	0.13652	6.2253e-06	NO	18.8429	23.202	YES	18.4885	22.9618	0.260272	0.15679	21.0801	21.0224	1.68145	1.07875	20.8556	20.7252	1.93257	1.09567	2.21685e+06	800565	6.13868e+06	7.66793	1.89741e+06	0.855907	0.17127	1.12605	-0.144093	0.126049	-0.122105	0.228584	-0.130381	0.19834	-0.100331	0.226747	0.485492	0.439216
142	Cysteamine	HMDB0002991		SAM, SAH, Methionine, Cysteine, Glutathione Metabolism	0.59985	-0.288582	-0.248068	0.199447	0.254825	0.254825	0.195374	0.415536	0.811636	0.416902	0.707704	NO	21.2813	23.0777	NO	21.0732	23.1775	0.260695	0.157045	22.1494	22.1795	1.227	1.03029	22.0643	22.1253	1.27833	1.03464	4.65209e+06	3.11539e+06	6.94678e+06	2.22983	4.3854e+06	0.942673	0.0653201	1.04632	-0.0573271	0.0463171	-0.115027	0.256906	-0.130062	0.199447	-0.0945148	0.254825	0.384218	0.288194
161	DeoxydihydroCer(m18:0/16:0)			Deoxysphingolipids	0.59875	-0.255061	-0.258268	0.200273	0.196064	0.196064	0.201096	0.412065	0.0539271	0.603262	0.0173554	YES	13.5542	17.0713	YES	13.3337	16.9889	0.260748	0.157077	15.2822	15.3127	1.60263	1.07122	15.1086	15.1613	1.57781	1.06528	39847.5	15809.9	100432	6.35248	35331.1	0.886656	0.134815	1.09795	-0.113344	0.0979524	-0.130597	0.19759	-0.129826	0.200273	-0.107255	0.196064	0.520772	0.472549
200	Glycerol 3-phosphate	HMDB0000126		Glycolysis and Gluconeogenesis Metabolism	0.59519	-0.252347	-0.255807	0.202987	0.204673	0.204673	0.204029	0.251708	0.0985692	0.488455	0.0877813	YES	13.8919	16.7194	NO	13.7623	16.5764	0.262246	0.15798	15.2901	15.3056	1.48051	1.05891	15.1472	15.1693	1.45638	1.05352	40065.8	18568	86453.5	4.65606	36288.6	0.905726	0.111696	1.0805	-0.0942739	0.0804974	-0.128123	0.206291	-0.129053	0.202987	-0.105286	0.204673	0.594056	0.54902
209	Hexanoylcarnitine	HMDB0000705		Fatty Acid Oxidation and Synthesis	0.59425	-0.388876	0.528218	0.203712	0.0233987	0.0233987	0.191926	0.772604	0.015779	0.753798	0.00935287	NO	21.2514	25.1348	YES	20.1756	25.4633	0.262246	0.15798	23.172	23.1931	1.59607	1.07058	22.9096	22.8194	2.37837	1.12767	9.45048e+06	3.77983e+06	2.36285e+07	6.25121	7.87937e+06	0.833754	0.199317	1.14815	-0.166246	0.148155	-0.228988	0.0226169	-0.128848	0.203712	-0.18806	0.0233987	0.661138	0.57451
130	Citramalic acid	HMDB0000426		Krebs Cycle	0.59414	0.276766	0.28739	0.203794	0.136342	0.136342	0.20086	0.182912	0.00669335	0.426986	0.0540111	YES	20.2636	21.1136	YES	20.3562	21.1217	0.262246	0.15798	20.7035	20.6886	1.10431	1.01458	20.7431	20.7389	1.11954	1.01578	1.70759e+06	1.40579e+06	2.07417e+06	1.47544	1.75513e+06	1.02784	0.0307634	1.02155	0.0278424	0.0215526	0.150468	0.137121	0.128825	0.203794	0.124409	0.136342	0.480256	0.474265
228	Isovalerylcarnitine	HMDB0000688		Branch Chain Amino Acid Metabolism	0.59211	-0.28247	-0.166008	0.205358	0.185377	0.185377	0.201539	0.377469	0.000270849	0.135184	4.04265e-05	YES	24.2621	27.4436	NO	23.5959	28.2581	0.262992	0.158429	26.0397	25.8528	1.57579	1.06858	25.8544	25.927	1.71358	1.07755	6.89809e+07	2.82899e+07	1.682e+08	5.9456	6.06655e+07	0.879453	0.144114	1.10505	-0.120547	0.105052	-0.133783	0.186783	-0.128384	0.205358	-0.109871	0.185377	0.528499	0.482353
225	Indoxyl sulfate	HMDB0000682		Microbiome Metabolism	0.5907	0.219307	0.208387	0.206447	0.438742	0.438742	0.214834	1.39747e-07	0.513574	2.34832e-05	0.628555	YES	24.1553	28.7202	NO	24.2047	28.5221	0.262992	0.158429	26.1304	26.4378	2.13717	1.11715	26.3707	26.3634	1.70537	1.07683	7.34571e+07	1.65787e+07	3.25475e+08	19.6322	8.67701e+07	1.18123	0.192219	1.14252	0.181234	0.14252	0.078218	0.441564	0.128079	0.206447	0.0642568	0.438742	0.470003	0.434028
414	Serotonin	HMDB0000259		Tryptophan, Kynurenine, Serotonin, Melatonin Metabolism	0.59031	0.241091	0.219962	0.206749	0.129865	0.129865	0.209635	0.0256944	0.000270594	0.0746399	0.00249047	YES	23.0703	23.9867	YES	23.2084	23.9655	0.262992	0.158429	23.5512	23.5285	1.12984	1.01797	23.5936	23.5869	1.1144	1.01513	1.22916e+07	9.67604e+06	1.56143e+07	1.6137	1.26588e+07	1.02987	0.0336088	1.02357	0.0298684	0.0235693	0.153001	0.130552	0.127994	0.206749	0.126978	0.129865	0.380127	0.330882
58	Alanine	HMDB0000161		Amino Acid Metabolism (not otherwise covered)	0.58927	-0.253761	-0.252231	0.207556	0.152865	0.152865	0.207871	0.0561831	0.176566	0.19689	0.307844	YES	25.4378	26.925	NO	25.2578	26.9231	0.263009	0.158439	26.1394	26.1814	1.23565	1.03135	26.062	26.0904	1.23253	1.02942	7.3918e+07	4.88242e+07	1.11909e+08	2.29208	7.00536e+07	0.947721	0.0610926	1.04326	-0.052279	0.0432556	-0.1444	0.153869	-0.127769	0.207556	-0.118579	0.152865	0.493873	0.385417
[truncated: 188 more rows]
[truncated: 15 more columns]

## Sheet: Table S7. SIQ BDI Correl Males
Supplementary Table S7. Metabolome correlations with SIQ and BDI scores. Males. Top 12 predictors.
No.	from	p	r	to	FDR	Q value
[truncated: 25 more rows]

## Sheet: Tables S8. SIQ BDI Correl Femal
SupplementaryTable S8. Metabolome correlations with SIQ and BDI scores. Females. Top 12 predictors.
[truncated: 26 more rows]

[truncated: 1 more sheets: Table S9. Medications]
